# Supplementary material for: Proteome Informatics in Tibetan Sheep (Ovis aries) Testes Suggest the Crucial Proteins Related to Development and Functionality
Source: Front Vet Sci. 2022 Jul 15;9:923789. doi: 10.3389/fvets.2022.923789 (PMC9334778; doi:10.3389/fvets.2022.923789)
Supplement: Supplementary file 2 [file Table_2.XLSX]

## Sheet: Sheet1
Table S2 GO functional annotation of differentially abundant proteins in cluster 1.
GO Category	Term	Count	%	PValue	Genes
Biological process	GO:0070527~platelet aggregation	6	1.32159	0.00132512	RAP2B, STXBP1, FLNA, ILK, TLN1, FERMT3
	GO:0006096~glycolytic process	5	1.10132	0.00245987	TPI1, PGAM1, ALDOA, GAPDH, HK1
	GO:0045766~positive regulation of angiogenesis	8	1.76211	0.00330712	LOC101119706, PDCL3, C5, LRG1, C6, ANXA3, PLCG1, ENG
	GO:0030155~regulation of cell adhesion	5	1.10132	0.00476234	STAT5A, LAMA1, LAMA4, LAMA3, PML
	GO:0030334~regulation of cell migration	6	1.32159	0.00602213	LAMA1, LAMA4, DPYSL3, LAMA3, FLNA, THY1
	GO:0007016~cytoskeletal anchoring at plasma membrane	3	0.660793	0.00736691	IKBIP, DAG1, TLN1
	GO:0007155~cell adhesion	9	1.98238	0.00860687	AZGP1, B4GALT1, LAMA1, LOC101114586, LAMA4, LAMA3, CD9, THY1, EPHB4
	GO:0034446~substrate adhesion-dependent cell spreading	5	1.10132	0.0103911	AXL, ILK, PARVA, FERMT2, FERMT3
	GO:0006956~complement activation	3	0.660793	0.0195128	C5, LOC101103133, C8A
	GO:0045995~regulation of embryonic development	3	0.660793	0.0246297	LAMA1, LAMA4, LAMA3
	GO:0071360~cellular response to exogenous dsRNA	3	0.660793	0.0246297	RALB, CAV1, FLOT1
	GO:0050821~protein stabilization	7	1.54185	0.028462	CRTAP, GNAQ, LAMP2, FLNA, FLOT2, PHB, GAPDH
	GO:0008631~intrinsic apoptotic signaling pathway in response to oxidative stress	3	0.660793	0.0302263	LOC101119706, ARL6IP5, PML
	GO:0010761~fibroblast migration	3	0.660793	0.0302263	ILK, SYNE2, PML
	GO:0032092~positive regulation of protein binding	5	1.10132	0.0363611	VTN, RALB, CAV1, FLOT1, ARRB1
	GO:0030193~regulation of blood coagulation	3	0.660793	0.0427372	SCARA5, CAV1, HRG
	GO:0032088~negative regulation of NF-kappaB transcription factor activity	5	1.10132	0.0536476	LOC101119706, ANXA4, ARRB1, COMMD6, TRIM21
	GO:0007596~blood coagulation	4	0.881057	0.0546639	SERPINC1, F12, PLG, ANO6
	GO:0045634~regulation of melanocyte differentiation	2	0.440529	0.0551361	GNAQ, GNA11
	GO:0006725~cellular aromatic compound metabolic process	2	0.440529	0.0551361	LOC101119706, EPHX1
	GO:0009267~cellular response to starvation	4	0.881057	0.0591167	WRN, RALB, GBA, ALB
	GO:0046716~muscle cell cellular homeostasis	3	0.660793	0.0643771	LAMP2, PLG, ALDOA
	GO:0046034~ATP metabolic process	3	0.660793	0.0643771	AK1, AK4, ATP1A2
	GO:0060612~adipose tissue development	3	0.660793	0.0643771	ATF2, SH3PXD2B, SPG20
	GO:0001501~skeletal system development	4	0.881057	0.0685138	GNAQ, GNA11, COL5A2, AES
	GO:0030336~negative regulation of cell migration	5	1.10132	0.0709068	LOC101119706, RAP2C, RAP2B, DAG1, ENG
	GO:0000398~mRNA splicing, via spliceosome	4	0.881057	0.0734508	DBR1, LSM7, DHX38, CDC40
	GO:0032689~negative regulation of interferon-gamma production	3	0.660793	0.0804203	PGLYRP2, AXL, C1QBP
	GO:0061097~regulation of protein tyrosine kinase activity	2	0.440529	0.0815572	RAP2C, RAP2B
	GO:0006090~pyruvate metabolic process	2	0.440529	0.0815572	PC, ME3
	GO:0006203~dGTP catabolic process	2	0.440529	0.0815572	NUDT15, SAMHD1
	GO:0060355~positive regulation of cell adhesion molecule production	2	0.440529	0.0815572	CAV1, FLOT1
	GO:0045541~negative regulation of cholesterol biosynthetic process	2	0.440529	0.0815572	ERLIN1, APOE
	GO:0070327~thyroid hormone transport	2	0.440529	0.0815572	TTR, SERPINA7
	GO:2000650~negative regulation of sodium ion transmembrane transporter activity	2	0.440529	0.0815572	CAMK2D, NEDD4L
	GO:0007229~integrin-mediated signaling pathway	5	1.10132	0.0906566	FUT8, ILK, FERMT2, BCAR1, FERMT3
	GO:0007015~actin filament organization	4	0.881057	0.0946959	PDLIM3, LOC101114586, BCAR1, PPP1R9B
Cellular component	GO:0070062~extracellular exosome	134	29.5154	2.13012e-26	SH3GL3, APP, POGLUT1, PGLYRP2, ACTG2, EFEMP1, ANPEP, LAMP2, CAPN2, DAG1, ARL6IP5, OSTF1, ENPP6, PRKACB, XYLB, EPHB4, SLC12A9, G6PD, TPM3, SERPINF2, STX7, PCOLCE, SDHB, AZGP1, MYL6, FETUB, RPL26, TLN1, LXN, MAOB, MGST3, STXBP1, CFI, AK1, LTBP4, NEDD4L, AK4, PHB, TXN, THY1, A1BG, SDSL, KNG1, VTN, C5, FUT8, C6, C7, S100A16, BLOC1S1, TSPAN6, C9, EPB41L2, MAP4, APOE, TXNDC5, VAT1, AMBP, RARRES2, FUCA1…
	GO:0005925~focal adhesion	33	7.26872	3.31447e-12	MDC1, TGFB1I1, FHL2, ILK, THY1, LPP, SYNE2, CSRP2, EPB41L2, FLOT1, ANXA6, CAPN2, DAG1, FLNA, FLOT2, FLNB, CD59, FLNC, PDLIM7, IKBIP, SVIL, ANXA1, MME, CAV1, PARVA, REXO2, CD9, CDC42EP1, TLN1, FERMT2, CD44, BCAR1, ENG
	GO:0072562~blood microparticle	16	3.52423	1.79077e-10	AMBP, AHSG, SERPINC1, SERPINF2, PON1, C4BPA, A1BG, C8A, KNG1, ACTG2, VTN, C9, ALB, APOE, HRG, GC
	GO:0005615~extracellular space	43	9.47137	1.93679e-07	CD63, APP, B4GALT1, SERPINA1, SERPINC1, LAMA1, COL14A1, GBA, CFI, LRRC17, LTBP4, SERPINA7, SERPINA5, C3, C5, EFEMP1, TTR, BLOC1S1, ANPEP, LAMP2, TCEB3, DAG1, CD59, LOC101117146, GC, LOC443475, CRTAP, SERPINB1, ANXA1, TPI1, AHSG, LOC101115576, F12, PCOLCE, SERPINB5, AZGP1, LRG1, AXL, ALB, CD9, COL6A3, FETUB, ALDOA
	GO:0042383~sarcolemma	9	1.98238	8.61359e-06	SYNM, ANXA1, SGCD, SGCB, COL6A1, FLOT1, DAG1, COL6A3, FLNC
	GO:0005579~membrane attack complex	4	0.881057	0.000180694	C6, C7, C9, C8A
	GO:0001726~ruffle	8	1.76211	0.00038098	CYTH3, IKBIP, MYO5A, PLCG1, TLN1, WASF2, BCAR1, PDLIM7
	GO:0005765~lysosomal membrane	12	2.64317	0.00116598	CD63, GNAQ, GNA11, ANPEP, GNB1, COL6A1, GBA, STX7, LAMP2, FLOT1, ANXA6, VPS16
	GO:0030027~lamellipodium	10	2.20264	0.00120245	FLOT1, DAG1, ILK, FLOT2, PKN2, PARVA, PLCG1, WASF2, ACTG2, BCAR1
	GO:0044291~cell-cell contact zone	4	0.881057	0.00345831	RAP2C, RAP2B, FLOT1, FLOT2
	GO:0045121~membrane raft	8	1.76211	0.00705983	APP, MYO1C, RAP2B, CAV1, CAPN2, DAG1, THY1, HK1
	GO:0005739~mitochondrion	33	7.26872	0.00802865	LOC101119706, ACSS3, STXBP1, MRPS34, NOL7, MRPL39, TXN, SDSL, SYNE2, HK1, MRPL55, GCSH, TMEM65, ANXA6, ME3, ABCD1, LOC101118372, AASS, CD3EAP, CTPS2, DARS2, RMDN1, REXO2, PARP9, NFKB1, DHODH, MRPL22, ARMC1, PC, ARMC10, ZADH2, SARDH, ND2
	GO:0005743~mitochondrial inner membrane	10	2.20264	0.0127002	DNAJC19, HMGCL, TMEM256, SLC25A3, MAOB, SQRDL, PHB, ND2, NIPSNAP1, GCAT
	GO:0001725~stress fiber	5	1.10132	0.0179727	SEPT9, TPM3, FLNB, FERMT2, PDLIM7
	GO:0005737~cytoplasm	67	14.7577	0.0246806	SH3GL3, PREP, ILK, MSI1, CHD4, ACTG2, TRIM2, POGZ, DPYSL3, SH3PXD2B, DAG1, DPF2, TRIM21, CNOT6L, IL16, SERPINB5, RILPL1, PSME3, RGN, TAX1BP3, TLN1, GAPDH, ENG, SASH3, NUMBL, PRKAA1, MAX, AK1, FAM129A, ATP1A2, AAAS, LPP, TROVE2, RRP7A, ORC5, PURA, PDLIM3, EXOSC4, ZNF706, TCOF1, C9, EPB41L2, FLNA, FLNB, FLNC, MAP4, SMNDC1, PDLIM7, VPS16, STAT5A, DMRT1, STAT1, PARVA, PSMB8, PPP1CA, PSMB9, NFKB2, PDC…
	GO:0031143~pseudopodium	3	0.660793	0.0277003	CAPN2, ARRB1, MAPK3
	GO:0005769~early endosome	8	1.76211	0.0289676	SNX17, STX7, FLOT1, STX6, MYO5A, PHB, WASF2, VPS16
	GO:0016020~membrane	30	6.60793	0.031128	YAP1, FKBP15, RPL32, DDX24, CFI, PRKAG1, PREP, ILK, CHD4, NRAS, C1QBP, DHX38, CCDC134, IKBIP, SERPINB1, B3GAT3, PGAM1, ALG2, PLEKHA5, MYO5A, PARP9, LOC101123186, DHODH, MYL6, CDK4, PSME3, AGO2, RPL26, ALDOA, FERMT3
	GO:0005761~mitochondrial ribosome	3	0.660793	0.0455613	MRPL20, MRPL49, MRPL57
	GO:0005759~mitochondrial matrix	5	1.10132	0.0494608	BLOC1S1, C1QBP, AK4, HSD17B8, CBR4
	GO:0002080~acrosomal membrane	3	0.660793	0.0522382	CAV1, FLOT2, SERPINA5
	GO:0031012~extracellular matrix	6	1.32159	0.054562	EFEMP1, COL14A1, RARRES2, TGFB1I1, PCOLCE, APOE
	GO:0005829~cytosol	26	5.72687	0.0567603	YAP1, ARRB1, TXN, HK1, CYTH3, ABR, S100A16, C1QBP, STX6, CAPN2, PLCG1, MAPK3, LHPP, G6PD, PGAM1, PLEKHA5, MYO5A, NFKB1, PML, BET1L, RAP2C, RAP2B, SNX17, AGO1, AGO2, GAPDH
	GO:0031941~filamentous actin	3	0.660793	0.0592378	MYO1C, FLNA, FERMT2
	GO:0005581~collagen trimer	4	0.881057	0.061253	C1QTNF7, COL6A1, COL6A3, LOC101119895
	GO:0005811~lipid particle	4	0.881057	0.061253	NSDHL, LPCAT1, GAPDH, SPG20
	GO:0005794~Golgi apparatus	18	3.96476	0.0707421	APP, SERPINA1, B3GAT3, SACM1L, LPCAT1, MYO5A, BET1L, SYNE1, NRAS, SNX17, GORASP1, CWC22, ALB, AKT3, CAPN2, CDC42EP1, APOE, CD44
	GO:0015629~actin cytoskeleton	7	1.54185	0.081669	SVIL, PDLIM3, FHL2, CDC42EP1, ALDOA, CRK, BCAR1
	GO:0005903~brush border	4	0.881057	0.0850254	MYL6, MYO1C, MME, FLNB
	GO:0030425~dendrite	6	1.32159	0.0859217	PURA, MME, GNAQ, AGO2, NPTN, THY1
	GO:0022625~cytosolic large ribosomal subunit	3	0.660793	0.0900405	RPL32, RPL26, LOC101123186
	GO:0005578~proteinaceous extracellular matrix	7	1.54185	0.0986827	FBN3, VTN, VWF, COL6A1, LTBP4, COL6A3, COL6A6
Molecular function	GO:0004867~serine-type endopeptidase inhibitor activity	10	2.20264	5.64408e-06	APP, ITIH3, SERPINB1, SERPINA1, AMBP, SERPINC1, SERPINF2, COL6A3, SERPINB5, SERPINA5
	GO:0044822~poly(A) RNA binding	38	8.37004	0.000431171	DBR1, RPL32, DDX24, COL14A1, MRPS11, STXBP1, MAZ, ISG20L2, NOL7, MRPL39, MSI1, C4BPA, TXN, SYNE1, RRP7A, PURA, MRPL20, TCOF1, S100A16, DHX38, FLNA, FLNB, MAP4, SMNDC1, SUPT16H, LOC101114586, CD3EAP, MYO5A, CDC40, LOC101123186, GLTSCR2, MRPL22, CMSS1, AGO1, PKN2, CEBPZ, RPL26, ALDOA
	GO:0008307~structural constituent of muscle	4	0.881057	0.00342817	PDLIM3, MYL6, SYNM, DAG1
	GO:0016491~oxidoreductase activity	8	1.76211	0.00998021	VAT1, MAOB, ZADH2, SARDH, AKR1B1, SQRDL, SDHB, LOC101118372
	GO:0004869~cysteine-type endopeptidase inhibitor activity	4	0.881057	0.0151848	AHSG, FETUB, HRG, KNG1
	GO:0005544~calcium-dependent phospholipid binding	4	0.881057	0.0197291	ANXA1, ANXA3, ANXA4, ANXA6
	GO:0004871~signal transducer activity	8	1.76211	0.0207938	STAT5A, STAT1, GNAQ, GNA11, TSPAN6, FLNA, PLCG1, BCAR1
	GO:0008201~heparin binding	6	1.32159	0.0491533	APP, SERPINC1, PCOLCE, NAV2, APOE, HRG
	GO:0005509~calcium ion binding	20	4.40529	0.065081	FBN3, ANXA1, ANXA3, ANXA4, F12, PON1, LPCAT1, LTBP4, MYO5A, THBD, MYL6, EFEMP1, S100A16, ANXA6, RGN, CAPN2, DAG1, PLCG1, MICU1, HABP2
	GO:0003735~structural constituent of ribosome	10	2.20264	0.0654851	MRPL20, RPL32, MRPS11, MRPS34, MRPL49, RPL27, RPL26, MRPL57, LOC101123186, MRPL22
	GO:0000033~alpha-1,3-mannosyltransferase activity	2	0.440529	0.0777086	ALG2, ALG3
	GO:0050661~NADP binding	3	0.660793	0.0815826	G6PD, FMO5, GAPDH
	GO:0019003~GDP binding	4	0.881057	0.08447	RAP2C, RALB, RAP2B, RAB9A
