# Supplementary material for: Proteome Informatics in Tibetan Sheep (Ovis aries) Testes Suggest the Crucial Proteins Related to Development and Functionality
Source: Front Vet Sci. 2022 Jul 15;9:923789. doi: 10.3389/fvets.2022.923789 (PMC9334778; doi:10.3389/fvets.2022.923789)
Supplement: Supplementary file 3 [file Table_3.XLSX]

## Sheet: Sheet1
Table S3 GO functional annotation of differentially abundant proteins in cluster 2.
GO category	Term	Count	%	PValue	Genes
Biological process	GO:0042073~intraciliary transport	7	0.530303	7.29705e-06	IFT20, TTC26, SSNA1, ARL3, IFT27, IFT46, HSPB11
	GO:0006888~ER to Golgi vesicle-mediated transport	11	0.833333	4.40532e-05	BCAP31, TRAPPC3, SEC24B, ZW10, COG3, GOSR1, RANGRF, BCAP29, HYOU1, SEC23B, SEC24C
	GO:0007030~Golgi organization	13	0.984848	9.51797e-05	RAB2A, HACE1, ATL3, CSNK1A1, COG3, ATL2, COG2, BAG5, GOLGA5, TBC1D20, ZW10, DYM, TRIP11
	GO:0050821~protein stabilization	19	1.43939	0.000108106	USP13, CCT3, STX12, COG7, UBE2B, WFS1, TESC, COG3, SYVN1, ATP1B3, BAG6, LAMP1, TCP1, PIN1, EP300, NAA15, CCT8, CCT7, CCT5
	GO:0007286~spermatid development	14	1.06061	0.000113709	PIWIL1, TTC26, NSUN2, CIB1, HSPA2, QKI, TARBP2, UBE2J1, DPY19L2, NUP210L, HOOK1, RNF17, PDILT, TRIP13
	GO:0007339~binding of sperm to zona pellucida	9	0.681818	0.000154353	CCT3, ACR, TCP1, CCT8, CCT7, SPA17, ZPBP, CCT5, CLGN
	GO:1904874~positive regulation of telomerase RNA localization to Cajal body	7	0.530303	0.000180483	CCT3, RUVBL2, TCP1, RUVBL1, CCT8, CCT7, CCT5
	GO:1904871~positive regulation of protein localization to Cajal body	5	0.378788	0.000210876	CCT3, TCP1, CCT8, CCT7, CCT5
	GO:0007224~smoothened signaling pathway	13	0.984848	0.000686869	TTC26, ARL3, IFT172, IFT80, HSPB11, TMEM231, IFT20, IFT52, KIF3A, TTC21B, IFT27, IFT46, NKX2-2
	GO:0006457~protein folding	17	1.28788	0.00102083	CCT3, RANBP2, CALR3, CCT2, FKBP2, HSP90AA1, CCT6B, CLGN, DNAJA1, DNAJB4, DNAJB11, TCP1, CCT8, CCT7, PFDN5, CCT5, CCT4
	GO:0006891~intra-Golgi vesicle-mediated transport	5	0.378788	0.00129015	COG6, COG5, COG3, COG2, COG1
	GO:1904153~negative regulation of retrograde protein transport, ER to cytosol	5	0.378788	0.00129015	OS9, UBE2G2, SVIP, UBAC2, UBE2J1
	GO:0045116~protein neddylation	5	0.378788	0.00129015	UBA3, NEDD8, RNF7, NAE1, UBE2M
	GO:0035721~intraciliary retrograde transport	5	0.378788	0.00241301	IFT43, TTC21B, WDR19, IFT122, DYNLL1
	GO:1901998~toxin transport	8	0.606061	0.00316469	CCT3, DNAJA1, TCP1, TRIP4, CCT8, CCT7, CCT5, CCT6B
	GO:0042384~cilium assembly	15	1.13636	0.00363088	IQCB1, TTC26, ARL6, IFT172, WDR19, TMEM231, DYNC2LI1, IFT20, TTC8, NEK1, BBS9, CEP41, EXOC5, IFT46, ATP6V1D
	GO:0007018~microtubule-based movement	12	0.909091	0.00386936	DYNC1H1, DYNC1I2, DYNC1LI2, KIF3B, KIF2A, DNAH8, KIF3A, KIF2C, DYNLRB2, KIF11, ACTR10, KIF15
	GO:0000042~protein targeting to Golgi	5	0.378788	0.00406267	GOLGA4, GOLGA1, TRIP11, GCC2, OPTN
	GO:0045070~positive regulation of viral genome replication	7	0.530303	0.0042781	SRPK2, DDX3X, LARP1, PABPC1, HACD3, TARBP2, SRPK1
	GO:0006072~glycerol-3-phosphate metabolic process	4	0.30303	0.00485975	GK, GPD2, GPAT2, GK2
	GO:0045454~cell redox homeostasis	12	0.909091	0.00595463	ERO1B, TXNDC9, AIFM1, TXNRD3, GLRX3, TMX2, NXN, TXNRD1, TXNL1, PDILT, DLD, PRDX6
	GO:0008333~endosome to lysosome transport	8	0.606061	0.00627926	SNX27, HOOK1, SORT1, RAB12, ATG14, VPS39, SCYL2, MTM1
	GO:0018279~protein N-linked glycosylation via asparagine	5	0.378788	0.0063348	SYVN1, MGAT2, STT3B, UBE2G2, UBE2J1
	GO:0006511~ubiquitin-dependent protein catabolic process	16	1.21212	0.006887	USP13, USP46, USP14, USP15, USP4, USP34, USP12, LOC101105383, UCHL5, BAG6, CYLD, NPLOC4, TCEB1, USP40, CACUL1, CUL4B
	GO:0032212~positive regulation of telomere maintenance via telomerase	7	0.530303	0.00901452	CCT3, TCP1, CCT8, MAP2K7, CCT7, MAP3K4, CCT5
	GO:1904851~positive regulation of establishment of protein localization to telomere	4	0.30303	0.00912812	TCP1, CCT8, CCT7, CCT5
	GO:0061512~protein localization to cilium	5	0.378788	0.0093152	IFT20, TTC21B, BBS9, IFT122, ATP6V1D
	GO:0006886~intracellular protein transport	21	1.59091	0.0110589	BCAP31, STX12, SEC24B, COG7, CSE1L, COG3, STX18, ASPSCR1, AP4E1, AP2B1, MYO7A, IPO4, NAPG, SNX27, BCAP29, STX3, SEC24C, SEC23B, VPS39, AP1M1, VTI1B
	GO:0034389~lipid particle organization	5	0.378788	0.013078	BSCL2, TBC1D20, DDHD2, FITM2, RAB3GAP1
	GO:0031122~cytoplasmic microtubule organization	5	0.378788	0.013078	PCM1, SLK, IFT172, SLAIN2, CIB1
	GO:0030433~ER-associated ubiquitin-dependent protein catabolic process	8	0.606061	0.0134006	OS9, WFS1, SYVN1, DNAJB9, STT3B, UBE2G2, UBXN4, UBE2J1
	GO:0042026~protein refolding	4	0.30303	0.0150066	DNAJB2, DNAJA4, DNAJA2, HSPA2
	GO:1902017~regulation of cilium assembly	4	0.30303	0.0150066	IFT20, ATG3, VDAC3, ATG5
	GO:0071108~protein K48-linked deubiquitination	5	0.378788	0.0176847	OTUD4, OTUB2, VCPIP1, USP34, OTUB1
	GO:0007023~post-chaperonin tubulin folding pathway	3	0.227273	0.0190923	TBCE, TBCD, TBCA
	GO:0070973~protein localization to endoplasmic reticulum exit site	3	0.227273	0.0190923	BCAP31, GBF1, BCAP29
	GO:0060830~ciliary receptor clustering involved in smoothened signaling pathway	3	0.227273	0.0190923	SSNA1, WDR19, IFT122
	GO:1903061~positive regulation of protein lipidation	3	0.227273	0.0190923	RAB3GAP2, SVIP, RAB3GAP1
	GO:1904378~maintenance of unfolded protein involved in ERAD pathway	3	0.227273	0.0190923	USP13, BAG6, GET4
	GO:0034067~protein localization to Golgi apparatus	4	0.30303	0.0225628	IFT20, ARFRP1, COG7, GBF1
	GO:0090161~Golgi ribbon formation	4	0.30303	0.0225628	PRMT5, GCC2, VAMP4, OPTN
	GO:0060996~dendritic spine development	4	0.30303	0.0225628	SLC9A6, UBA6, PAK3, SRGAP2
	GO:0000038~very long-chain fatty acid metabolic process	4	0.30303	0.0225628	ACOX1, HSD17B4, ACSBG1, ACAA1
	GO:0034599~cellular response to oxidative stress	7	0.530303	0.0237007	PRKRA, FANCD2, LONP1, PYCR1, VRK2, SIRT2, SLC25A24
	GO:0006914~autophagy	7	0.530303	0.0278739	GABARAPL2, MAP1LC3B, VPS51, NPC1, ATG7, VPS39, GABARAP
	GO:2000786~positive regulation of autophagosome assembly	4	0.30303	0.0318128	SH3GLB1, RAB3GAP2, PIP4K2C, RAB3GAP1
	GO:1903146~regulation of mitophagy	6	0.454545	0.0357679	RUVBL1, CSNK2A2, DNM1L, WBP11, ATG7, PARL
	GO:0043066~negative regulation of apoptotic process	26	1.9697	0.0359868	TMF1, CIB1, BAG6, MYDGF, MAPK8, MIEN1, SIN3A, MAEL, MYO18A, ATG5, UBE2B, TEX11, ASNS, SETX, DNAJC3, DNAJA1, ARHGAP10, SON, CDK1, DPEP1, CIAPIN1, PSMG2, NAA15, BIRC2, FAIM, MAD2L1
	GO:0071816~tail-anchored membrane protein insertion into ER membrane	3	0.227273	0.0361142	UBL4A, BAG6, GET4
	GO:0045842~positive regulation of mitotic metaphase/anaphase transition	3	0.227273	0.0361142	RB1, CUL3, NSMCE2
	GO:0031397~negative regulation of protein ubiquitination	7	0.530303	0.0376065	DNAJA1, UBXN1, BAG5, NXN, USP4, PRMT3, ATG5
	GO:0070936~protein K48-linked ubiquitination	8	0.606061	0.0420841	HACE1, CDC34, UBE2B, UBE2D4, SYVN1, ARIH2, UBE2G2, UBE2K
	GO:0007017~microtubule-based process	6	0.454545	0.0422323	TUBA3E, LOC101121396, LOC101119713, DCTN2, DCTN3, LOC101122734
	GO:0010608~posttranscriptional regulation of gene expression	4	0.30303	0.0427319	ACE, FBXO4, TDRD7, ATG14
	GO:0034587~piRNA metabolic process	4	0.30303	0.0427319	TDRKH, PIWIL1, TDRD9, MAEL
	GO:0005975~carbohydrate metabolic process	14	1.06061	0.0429414	CHID1, MANBA, PARG, GK, HEXB, HEXA, PYGL, LOC101107188, GK2, MGAT4D, FGGY, GLB1L, AMDHD2, LOC101112162
	GO:0060122~inner ear receptor stereocilium organization	5	0.378788	0.0453181	IFT20, TTC8, KIF3A, IFT27, TRIP11
	GO:0070979~protein K11-linked ubiquitination	5	0.378788	0.0453181	CDC23, UBE2B, UBE2D4, ANAPC4, ANAPC5
	GO:0000387~spliceosomal snRNP assembly	5	0.378788	0.0453181	PRMT5, DDX20, GEMIN4, STRAP, GEMIN5
	GO:0090141~positive regulation of mitochondrial fission	4	0.30303	0.0552632	DDHD2, DDHD1, DNM1L, MFF
	GO:0007076~mitotic chromosome condensation	4	0.30303	0.0552632	NCAPG, NCAPD2, SMC4, SMC2
	GO:0043666~regulation of phosphoprotein phosphatase activity	3	0.227273	0.0569505	PPP1R2, PPP6R1, PPP6R3
	GO:0070585~protein localization to mitochondrion	3	0.227273	0.0569505	DNAJA1, MTCH2, DNM1L
	GO:0061024~membrane organization	3	0.227273	0.0569505	GNPAT, CCDC88A, LPCAT2
	GO:0046931~pore complex assembly	3	0.227273	0.0569505	CCT3, BAD, CCT8
	GO:0007369~gastrulation	3	0.227273	0.0569505	ARFRP1, CUL3, DLD
	GO:0044829~positive regulation by host of viral genome replication	3	0.227273	0.0569505	TBC1D20, VAPA, YTHDC2
	GO:0015991~ATP hydrolysis coupled proton transport	6	0.454545	0.0571409	ATP6V1A, ATP6V1B2, ATP6V0A2, ATP6V0D1, ATP6V1C1, ATP6V1F
	GO:0001822~kidney development	8	0.606061	0.0589263	BAG6, IFT20, ACE, WFS1, KIF3A, ARL3, TET2, NLE1
	GO:0042787~protein ubiquitination involved in ubiquitin-dependent protein catabolic process	7	0.530303	0.070519	HACE1, OS9, UBA6, SYVN1, ARIH2, TRIP12, TRIM32
	GO:0042147~retrograde transport, endosome to Golgi	7	0.530303	0.070519	SPAG9, ARFRP1, PIKFYVE, VPS51, DCTN1, GBF1, GOSR1
	GO:0000045~autophagosome assembly	5	0.378788	0.0760084	STX12, ATG3, MAP1LC3A, ATG9A, ATG14
	GO:0019725~cellular homeostasis	3	0.227273	0.0808617	RHOT2, FBXO4, ATG5
	GO:0090084~negative regulation of inclusion body assembly	3	0.227273	0.0808617	DNAJB2, DNAJA4, HSPA2
	GO:0046855~inositol phosphate dephosphorylation	3	0.227273	0.0808617	IMPA1, INPP5K, MTMR7
	GO:0060047~heart contraction	3	0.227273	0.0808617	ACE, DNM1L, ATG5
	GO:0070972~protein localization to endoplasmic reticulum	3	0.227273	0.0808617	PEX16, VAPA, UBAC2
	GO:0007140~male meiosis	4	0.30303	0.084817	TDRKH, TDRD9, LOC101110613, MAEL
	GO:0031929~TOR signaling	4	0.30303	0.084817	CCDC88A, FLCN, LARP1, RPS6KB1
	GO:0009408~response to heat	5	0.378788	0.0880646	DNAJA1, HSP90AA1, DNAJA4, HSPA2, MAP2K7
	GO:0061025~membrane fusion	5	0.378788	0.0880646	STX12, HACE1, STX18, GOSR1, DNM1L
	GO:0046856~phosphatidylinositol dephosphorylation	5	0.378788	0.0880646	SYNJ1, INPP5K, MTMR6, MTMR7, MTM1
Cellular component	GO:0005737~cytoplasm	231	17.5	4.31665e-13	TES, THUMPD3, SPINT2, SMC4, SMC2, DCAF6, CCT6B, LOC105605606, TRIM24, HABP4, ROPN1L, SPA17, ANKS1A, PELO, SCAPER, DAXX, PIH1D1, CD2AP, ACE2, CDC34, BIN2, PPA1, TXNIP, HPRT1, GTSF1, TARSL2, TXK, CRABP1, ACTL7B, NCAPG, BAZ2A, NMD3, PTTG1IP, PLA2G6, MTMR6, LARP1, PPP4C, MAP2, EPB41L1, PRKAR2A, DHX36, EPB41L3, ATG7, BBS2, SRPK2, TOE1, GSTM3, CRADD, TRIP4, UPF3A, PA2G4, PRDX6, WAPL, ZWINT, SRPK1, PRRC…
	GO:0005813~centrosome	52	3.93939	2.75089e-09	TTC26, SPPL2B, CIB1, HSPB11, ACTR1A, CEP55, IQCB1, ARHGEF10, CKAP2, KIF23, HAUS6, IFT80, CKAP5, DYNC1LI2, MAP7D3, KIF2A, NME7, MAPKAPK2, ATP6V0D1, MAPRE1, IFT46, DYNC1I2, TXNDC9, DCTN2, DCTN1, ARL3, SSNA1, DCTN4, DCTN3, ARL2, NCAPG, KATNB1, SLAIN2, WDR62, PSMB5, KIF3B, PRKAR2A, KATNA1, CCT8, ATP6V1D, CCT5, RANBP1, DYNC1H1, CSNK1A1, PLEKHA7, CYLD, IFT22, ARL2BP, CDK1, FGFR1OP, IFT27, CCDC61
	GO:0070062~extracellular exosome	217	16.4394	4.56731e-09	CISD1, ABAT, GHITM, SMC2, GOLGA4, EFR3A, PSMD7, BSG, PIP4K2C, GLUL, CHID1, GSTK1, ACOT7, NHLRC3, ARL15, CD2AP, ACE2, CCNY, PPA1, VDAC2, LAP3, ATP6V0D1, PLPP1, IGSF8, TEX264, PEX11B, STXBP2, PTTG1IP, GNS, ART3, ZMPSTE24, RHOT2, RACGAP1, PRKAR2A, NEU1, DHX36, KIAA0319L, ATP6V1C1, GSTM3, ACE, NEBL, CFAP70, FUCA2, PRDX6, PRRC2A, PM20D1, EXT2, FIBP, WDR60, HYOU1, PYGL, HSPB11, MYDGF, ACTR1A, IMPA1, CT…
	GO:0016020~membrane	101	7.65152	1.49169e-08	ERO1B, DGKE, CMAS, CSE1L, ECI2, CPOX, GCC2, GBA2, IPO4, EDC4, PSMD7, KIF5B, LONP1, KPNA2, ACAA1, SPA17, PRND, SH3GLB1, CHID1, COG5, COG2, ATXN2L, DYNC1LI2, MAP7D3, ZW10, GEMIN4, GEMIN5, ARL6, NCAPG, NMD3, MTMR7, FXR1, BAG6, BAG5, KLC2, LARP1, KIF3B, MDN1, FANCI, SDF2L1, LARP4, PRDX6, CLK3, PRRC2A, FIBP, CDK1, HYOU1, IARS, EIF4G1, DCP1B, NVL, DDX47, HEXA, CHTF18, KIF15, COIL, YWHAQ, STBD1, NKIRAS2…
	GO:0005739~mitochondrion	99	7.5	1.2452e-07	TDRKH, HDDC2, CLPB, ECI2, CPOX, ABAT, GHITM, DCAF5, CISD3, NARS, PROSC, LACTB, ABHD11, LOC101103784, BSG, GLUL, SH3GLB1, PDHX, PHYKPL, GPT2, OXSM, ACSL6, BOLA1, CPT1B, PISD, SLC9A6, LACTB2, LAP3, ATP6V1A, URI1, DIABLO, HACD3, ACACB, ACACA, BAG5, PSAP, EEFSEC, IDH1, UROS, NRDC, PYCR1, HSPA2, BRI3BP, GPN1, DIAPH2, SCCPDH, CHMP2B, LOC105601856, GSK3A, NVL, GMPPB, MCEE, MRPL2, CA5B, RFK, ME1, TSFM, H…
	GO:0005829~cytosol	86	6.51515	1.14324e-06	UBXN1, ARL6IP1, FAF1, ADK, GCC2, MAP1LC3A, AIFM1, LAMP1, CA3, AIFM2, DNM1L, ATG3, ARHGEF10, PRMT5, HSP90AA1, PDCD6IP, ACOT7, ANGEL1, PRMT3, MYO7A, DYNLL1, GAPVD1, UCHL5, SIRT2, PALD1, WDR77, DNAJC3, ARHGAP10, AFTPH, PSME4, GEMIN4, ATP6V1B2, GEMIN5, STRAP, ASPA, FBP1, ATP6V1A, RABGAP1, DCTN1, ARL6, GOSR1, RAP1GDS1, HSPA4L, STXBP2, DDX20, PRICKLE1, HSPA14, ACACA, HDAC6, MTMR7, CRYZ, DNAJB2, ARFRP1,…
	GO:0030992~intraciliary transport particle B	9	0.681818	2.03293e-06	IFT20, IFT52, TTC26, IFT22, IFT172, IFT27, IFT80, IFT46, HSPB11
	GO:0005874~microtubule	22	1.66667	2.96305e-06	CCT3, DYNC1I2, DYNC1H1, LOC101119713, DCTN1, KATNB1, KIF23, SIRT2, TUBA3E, KATNAL1, KIF3B, MAP2, KIF3A, KATNA1, KIF5B, TCP1, TCP11L1, LOC101122734, CCT8, CCT7, GAS2L1, CCT5
	GO:0005929~cilium	13	0.984848	7.27981e-06	ARL6, IFT80, DYNLL1, HSPB11, IFT88, IFT22, IFT43, KIF3B, WDR60, TTC21B, IFT46, DLD, ATP6V1D
	GO:0005832~chaperonin-containing T-complex	6	0.454545	1.36199e-05	CCT3, TCP1, CCT8, CCT7, CCT5, CCT6B
	GO:0005654~nucleoplasm	129	9.77273	1.55765e-05	CSE1L, SPPL2B, ECI2, SYAP1, CIB1, SMC4, IPO5, EDC4, GOLGA4, PSMD7, HABP4, LONP1, SLC39A7, ANKS1A, KPNA2, WDHD1, ACOT7, COG5, COG3, VRK1, INIP, WDR77, ACLY, CDC34, MAP7D3, MAPKAPK2, HAT1, LAP3, ASF1B, PARPBP, KHDRBS3, BAZ2A, NMD3, BAG6, FAM188A, LARP1, RACGAP1, DPP8, NDUFV3, RAB11FIP2, SRPK2, FANCI, ACBD5, ASPSCR1, TRIP4, UPF3A, TBCB, GPN1, WAPL, CLK3, SETX, ABTB2, MLLT10, NSFL1C, PSMG1, IARS, COP…
	GO:0017119~Golgi transport complex	6	0.454545	4.4692e-05	COG7, COG6, COG5, COG3, COG2, COG1
	GO:0005869~dynactin complex	6	0.454545	0.000111748	ACTR1A, DCTN2, DCTN1, DCTN4, DCTN3, ACTR10
	GO:0032391~photoreceptor connecting cilium	10	0.757576	0.000141889	RPGRIP1, IQCB1, IFT20, IFT52, TTC8, KIF3A, ARL3, WDR19, IFT122, MYO7A
	GO:0002199~zona pellucida receptor complex	5	0.378788	0.000426952	CCT3, TCP1, CCT8, CCT7, CCT5
	GO:0005741~mitochondrial outer membrane	12	0.909091	0.000594564	MTCH2, TIGAR, MSTO1, AIFM2, BAD, VDAC3, CISD1, RMDN3, VDAC2, DNM1L, MFF, WASF1
	GO:0035686~sperm fibrous sheath	5	0.378788	0.000936631	GSTM3, CABYR, PGK2, AKAP4, SPA17
	GO:0030991~intraciliary transport particle A	5	0.378788	0.000936631	IFT43, TTC21B, WDR19, IFT122, TULP3
	GO:0097228~sperm principal piece	7	0.530303	0.00108913	CABYR, KIF2A, DNAH8, IFT172, IFT27, AKAP4, SPA17
	GO:0030496~midbody	15	1.13636	0.00243742	TXNDC9, ARL3, KIF23, SIRT2, CYLD, FLCN, SCCPDH, RACGAP1, ARL2BP, KATNA1, CDK1, PIN1, BIRC6, MAPRE3, CEP55
	GO:0005815~microtubule organizing center	10	0.757576	0.00247355	SPAG9, ARFGEF2, C2CD5, IFT43, CSNK1A1, KIF5B, DDHD2, BIRC6, CIB1, PLA2G6
	GO:0044297~cell body	8	0.606061	0.00250682	GNAO1, CCT3, ACTA1, TCP1, CCT8, CCT7, GLUL, CCT5
	GO:0000922~spindle pole	12	0.909091	0.00272529	KIF2A, DCTN1, ZW10, KATNA1, KATNB1, KNTC1, CALM3, BIRC6, WDR62, CKAP5, CALM2, MAD2L1
	GO:0005783~endoplasmic reticulum	44	3.33333	0.00298114	ERO1B, CALR3, TMF1, ATL3, ATL1, YTHDC2, RAP1GDS1, ATL2, STX18, HSD17B3, CIB1, PLOD1, HACD3, AGPAT3, CLGN, PRSS50, BCAP29, INPP5K, DNAJB9, SLC39A7, UBXN4, SIL1, FDFT1, TMEM30A, PNPLA7, ANGEL1, ZDHHC13, UBE2G2, ACSL3, UBAC2, EEF1G, NT5C3A, CCDC88A, LSG1, NPC1, ZW10, LPCAT2, MSRB3, PSMG1, STT3B, PIGG, FATE1, LOC105601856, CDS2
	GO:0097255~R2TP complex	4	0.30303	0.00381349	PIH1D1, RUVBL2, RUVBL1, RPAP3
	GO:0000796~condensin complex	4	0.30303	0.00381349	NCAPG, NCAPD2, SMC4, SMC2
	GO:0005634~nucleus	162	12.2727	0.00645349	MTCH2, TES, CMAS, CIB1, DCAF6, MPC2, PAPOLA, MAEL, NEK1, KPNA4, TEKT5, PELO, SCAPER, GLUL, KPNA3, RAB2A, CHID1, ZGPAT, LOC101115410, RALGAPA1, USP4, ANGEL1, LIG3, VRK2, CDYL, ATG14, ZPBP, ASRGL1, PISD, FNDC8, CCNY, ZW10, PSME4, DNAJB11, GEMIN4, CMPK1, VDAC2, MATR3, S100A4, TXNDC9, PSMD14, ARL3, CUL3, TXK, LOC101112356, DCUN1D4, ARL2, SDR39U1, PTTG1IP, WDR62, ACACB, FXR1, BAG5, PPP4C, TKFC, DHX36,…
	GO:0048471~perinuclear region of cytoplasm	36	2.72727	0.0065252	FAF1, DCTN3, TWF1, CIB1, AKAP4, HDAC6, FXR1, BAG5, LAMP1, STBD1, GOLGA1, MAEL, INPP5K, DNM1L, LOC101117184, EIF4E, SEC23B, VTI1B, SPAG9, KIRREL, SORT1, ANGEL1, ASPSCR1, ACSL3, S100B, TARBP2, SIRT2, PIKFYVE, VAPA, NPC1, FGFR1OP, CDK2AP1, S100A4, COPS8, OPTN, MAD2L1
	GO:0005777~peroxisome	10	0.757576	0.00663732	GSTK1, ACBD5, HSDL2, ACOX1, IDH1, HACL1, DNM1L, MFF, ACAA1, CRAT
	GO:0032797~SMN complex	5	0.378788	0.00691227	DDX20, GEMIN4, STRAP, GEMIN5, ZPR1
	GO:0005868~cytoplasmic dynein complex	5	0.378788	0.00691227	DYNC1H1, DYNC1I2, DYNC1LI2, DYNLRB2, DYNLL1
	GO:0035371~microtubule plus-end	5	0.378788	0.00975679	KIF2C, SLAIN2, MAPRE3, MAPRE1, CKAP5
	GO:0005778~peroxisomal membrane	6	0.454545	0.0115299	GNPAT, ABCD3, ACOX1, AGPS, HSD17B4, PEX14
	GO:0001669~acrosomal vesicle	8	0.606061	0.0120985	ACR, CAPN11, TCP1, POMT1, ACRV1, ATP6V0A2, TRIM36, LOC101106331
	GO:0005881~cytoplasmic microtubule	7	0.530303	0.0136188	CYLD, LOC101121396, DYNLT1, ARL3, CKAP2, MAPRE1, HDAC6
	GO:0005801~cis-Golgi network	7	0.530303	0.0136188	IFT20, GOLGA5, COG3, GBF1, ANGEL1, GOSR1, TRIP11
	GO:0000139~Golgi membrane	15	1.13636	0.0137916	GALNT12, BCAP31, ARFGEF2, GABARAPL2, TRAPPC3, HACE1, SEC16A, CUL3, GBF1, GOSR1, ZDHHC13, GOLGA5, VAPA, MAN1A2, MYO18A
	GO:0045254~pyruvate dehydrogenase complex	3	0.227273	0.0162033	PDHX, DLAT, DLD
	GO:0071547~piP-body	3	0.227273	0.0162033	TDRKH, TDRD9, MAEL
	GO:0071818~BAT3 complex	3	0.227273	0.0162033	UBL4A, BAG6, GET4
	GO:0031225~anchored component of membrane	5	0.378788	0.017481	GPC1, LOC101110613, DPEP1, SVIP, PRND
	GO:0000228~nuclear chromosome	4	0.30303	0.0179792	TOP2A, SETX, NCAPD2, SMC2
	GO:0033180~proton-transporting V-type ATPase, V1 domain	4	0.30303	0.0179792	ATP6V1A, ATP6V1B2, ATP6V1C1, ATP6V1F
	GO:0033391~chromatoid body	4	0.30303	0.0254778	PIWIL1, NSUN2, MAEL, EIF4E
	GO:0043234~protein complex	19	1.43939	0.0280801	SH3GLB1, TES, PEX11B, VRK2, PPM1E, IPO4, PEX14, POLB, ACR, PCM1, PARD6A, YWHAQ, HAT1, RAB3GAP2, SUGT1, DNM1L, RAB3GAP1, LTF, ASF1B
	GO:0005765~lysosomal membrane	18	1.36364	0.0305797	RAB2A, ATP6V1A, GAA, SPPL2B, DNAJC13, MYO7A, NAPG, WDR11, NPC1, ATP6V1B2, ATP6V0A2, ATP6V0D1, ATP6V1D, ATP6V1C1, LOC105601856, VPS39, VTI1B, SIDT2
	GO:0030990~intraciliary transport particle	3	0.227273	0.0307903	DYNC2LI1, KIF3B, KIF3A
	GO:0097225~sperm midpiece	4	0.30303	0.0343931	IFT172, IFT27, SQSTM1, GABARAP
	GO:0005811~lipid particle	7	0.530303	0.0395795	BCAP31, SCCPDH, AIFM2, LPCAT2, ACSL3, HSD17B11, RAB3GAP1
	GO:0031514~motile cilium	6	0.454545	0.0421761	BBS2, IFT20, WDR19, SORD, ROPN1L, CABS1
	GO:0005794~Golgi apparatus	43	3.25758	0.0524486	TMF1, HIP1, PDXDC1, ARL3, SYAP1, PWP1, GABARAP, IPO5, ZDHHC4, GOLGA2, GOLGA4, CAND1, RUVBL1, NAA25, GNPNAT1, DYM, ZFPL1, DNM1L, VTI1B, SH3D19, RAB2A, PRMT5, SORT1, LOC101111538, ACSL3, WDR77, IFT20, EXT2, CCDC88A, DIAPH2, NPC1, GLB1, GKAP1, CSDE1, TCP1, FAM20B, UBAP1, NUCB1, TRIP11, PSMG1, MAPRE1, VAMP4, RAB3GAP1
	GO:0000145~exocyst	4	0.30303	0.0563456	EXOC3L1, EXOC7, EXOC6, EXOC5
	GO:0005743~mitochondrial inner membrane	17	1.28788	0.0623352	GSTK1, CPT1A, MTCH2, ABCD3, PARL, BDH1, MPC1, GPD2, MPC2, CSDE1, VDAC2, EFHD1, HMGCS2, SLC25A31, SRGAP2, SLC25A22, SLC25A24
	GO:0005814~centriole	10	0.757576	0.0634831	TSKS, TOP2A, IFT20, IFT52, PCM1, ODF2, LOC101104012, CEP41, CFAP20, SIRT2
	GO:0097546~ciliary base	4	0.30303	0.0692701	IFT20, IFT52, IFT122, TULP3
	GO:0034719~SMN-Sm protein complex	4	0.30303	0.0692701	DDX20, GEMIN4, STRAP, GEMIN5
	GO:0000242~pericentriolar material	4	0.30303	0.0692701	PCM1, TCP1, BBS9, NEK1
	GO:0034098~VCP-NPL4-UFD1 AAA ATPase complex	3	0.227273	0.0695622	UFD1L, UBXN1, FAF1
	GO:0035770~ribonucleoprotein granule	3	0.227273	0.0695622	FXR1, TDRD7, GRSF1
	GO:0015030~Cajal body	6	0.454545	0.0714691	COIL, TOE1, LSG1, SART3, SMN2, ZPR1
	GO:0002080~acrosomal membrane	4	0.30303	0.0833943	SPACA1, TEX101, BSG, TRIP11
	GO:0005795~Golgi stack	4	0.30303	0.0833943	LPCAT2, COG2, VRK1, MGAT2
	GO:0005675~holo TFIIH complex	3	0.227273	0.0926281	GTF2H1, MNAT1, GTF2H4
	GO:0030127~COPII vesicle coat	3	0.227273	0.0926281	SEC24B, SEC23B, SEC24C
	GO:0031462~Cul2-RING ubiquitin ligase complex	3	0.227273	0.0926281	ZER1, TCEB2, COMMD1
Molecular function	GO:0005524~ATP binding	139	10.5303	2.16596e-09	PANK4, CARS, DGKE, UBE2D4, CLPB, UBE2D2, RTCB, UBE2D3, LOC101104471, SMC4, SMC2, CCT6B, NARS, LOC105605606, RPS6KA3, SLK, KIF5B, RUVBL2, RUVBL1, LONP1, NEK1, GLUL, SEPHS2, MAP3K4, CSNK2A2, VRK1, LIG3, DICER1, MYO7A, VRK2, ACLY, CDC34, KATNAL1, MAPKAPK2, CMPK1, PFKFB2, ATP6V1A, DDX4, TARSL2, TXK, YTHDC2, HSPA4L, LOC101111026, STK39, TWF1, ACACB, ACACA, STK33, DHX32, TKFC, KIF3B, KIF3A, DHX36, MYH1…
	GO:0004843~thiol-dependent ubiquitin-specific protease activity	15	1.13636	0.000355835	USP13, OTUB2, USP46, OTUD4, USP14, USP15, USP4, USP34, USP12, LOC101105383, UCHL5, CYLD, VCPIP1, OTULIN, OTUB1
	GO:0003777~microtubule motor activity	13	0.984848	0.000861426	DYNC1H1, DNAH7, DNAH8, KIF23, KIF11, KIF15, DYNC1LI2, KLC2, KIF3B, KIF2A, KIF3A, KIF5B, KIF2C
	GO:0003924~GTPase activity	22	1.66667	0.00148213	EEFSEC, RAB2A, HBS1L, DDX3X, LOC101119713, ATL3, ATL1, ARL3, ATL2, ARL2, GPN1, GSPT1, GNAO1, DNM3, TUBA3E, LOC101121396, RHOT2, LSG1, MSTO1, LOC101122734, SRPRA, DNM1L
	GO:0003723~RNA binding	22	1.66667	0.00351583	RBM27, UPF2, TDRKH, CPSF3, POP4, THUMPD3, DDX43, CASC3, QKI, TARBP1, FXR1, SMN2, PAPOLA, LOC101121602, PABPC1L, PABPC1, EIF4G3, TRIM32, EIF4G2, SKIV2L2, PAIP1, EIF4G1
	GO:0016208~AMP binding	4	0.30303	0.00371106	ACSS2, PYGL, ACSS1, FBP1
	GO:0008565~protein transporter activity	10	0.757576	0.0045828	IPO11, ZFYVE16, COG3, COG2, RANGRF, KPNA4, AP2B1, KPNA2, KPNA3, IPO5
	GO:0061631~ubiquitin conjugating enzyme activity	7	0.530303	0.00573514	CDC34, UBE2B, UBE2Q1, UBE2D4, BIRC6, UBE2G2, UBE2J1
	GO:0004842~ubiquitin-protein transferase activity	19	1.43939	0.00792478	ANKIB1, HACE1, ZER1, WDSUB1, UBE3C, RNF14, CUL3, NSMCE2, WWP1, HERC5, HECTD1, LOC101122347, ARIH2, RNF181, TRIM36, TRIP12, BCOR, BIRC2, UBE2M
	GO:0003824~catalytic activity	13	0.984848	0.0125496	PCYT2, PCYT1A, PIGO, LANCL1, ACSL6, SDR39U1, EPHX3, CDYL, SPATA20, HACL1, ACSBG1, ENPP5, ISOC2
	GO:0044822~poly(A) RNA binding	76	5.75758	0.0138813	TOP2A, OTUD4, DAZAP1, TES, DDX47, NVL, RTCB, ADK, YBX1, CASC3, LARP1B, IPO5, HERC5, MRPL2, SART3, MYO18A, KPNA2, LBR, CCT3, TSFM, HSP90AA1, GLRX3, NCOA5, NSUN2, WBP11, UCHL5, WDR33, ATXN2L, SLTM, CSDE1, TCP1, GEMIN5, STRAP, S100A4, ETF1, PABPC1, MAPRE1, EIF1B, KHDRBS3, YTHDC2, NMD3, GSPT1, DNAJC21, DHX36, NDUFV3, EIF4E, LYAR, CFAP20, TRMT1L, ABCF1, SRPK2, DYNC1H1, SAMD4A, TRMT1, TBCA, LARP4, U2SU…
	GO:0070573~metallodipeptidase activity	3	0.227273	0.0159114	ACE, CPQ, DPEP1
	GO:0008353~RNA polymerase II carboxy-terminal domain kinase activity	5	0.378788	0.0169289	CCNH, CDK1, GTF2H1, MNAT1, GTF2H4
	GO:0016874~ligase activity	8	0.606061	0.0208412	HERC5, HACE1, HECTD1, UBE3C, LOC101122347, MKRN1, WWP1, TRIP12
	GO:0004386~helicase activity	6	0.454545	0.0208485	DHX32, DDX4, DDX47, YTHDC2, TDRD9, DDX43
	GO:0004177~aminopeptidase activity	5	0.378788	0.0217483	NPEPL1, DNPEP, TPP2, BLMH, LAP3
	GO:0000287~magnesium ion binding	19	1.43939	0.0227436	SRPK2, TOP2A, TESC, IDH1, OXSR1, SRPK1, PRPSAP1, NT5C3A, RPS6KA3, NT5C3B, PPM1B, SRR, IMPA1, PPA1, PGP, NUDT18, HACL1, MAP2K7, ENOPH1
	GO:0000062~fatty-acyl-CoA binding	4	0.30303	0.0248503	ACBD7, ACBD5, SOAT1, ECI2
	GO:0004083~bisphosphoglycerate 2-phosphatase activity	3	0.227273	0.0302509	TIGAR, PGAM2, BPGM
	GO:0008236~serine-type peptidase activity	4	0.30303	0.0436458	DPP8, DPP9, PRCP, SEC11A
	GO:0008568~microtubule-severing ATPase activity	3	0.227273	0.0479441	KATNAL1, KATNA1, KATNB1
	GO:0008494~translation activator activity	3	0.227273	0.0479441	DAZL, LARP1, PAIP1
	GO:0004563~beta-N-acetylhexosaminidase activity	3	0.227273	0.0479441	HEXB, HEXA, LOC101112162
	GO:0004791~thioredoxin-disulfide reductase activity	3	0.227273	0.0479441	TXNRD3, NXN, TXNRD1
	GO:0004467~long-chain fatty acid-CoA ligase activity	4	0.30303	0.0550487	ACSL6, ACSBG1, ACSL3, SLC27A3
	GO:0015035~protein disulfide oxidoreductase activity	5	0.378788	0.0669373	ERO1B, GSTK1, TXNRD3, GLRX3, TXNL1
	GO:0008094~DNA-dependent ATPase activity	5	0.378788	0.0669373	CCNH, DHX36, MYO18A, GTF2H1, MNAT1
	GO:0030145~manganese ion binding	6	0.454545	0.0776541	PPM1B, NPEPL1, IMPA1, ME1, LAP3, PPEF1
	GO:0004197~cysteine-type endopeptidase activity	6	0.454545	0.0866532	USP13, CASP9, USP15, USP34, USP12, BLMH
	GO:0050660~flavin adenine dinucleotide binding	8	0.606061	0.0905899	ACADL, TXNRD3, ACOX1, AIFM2, TXNRD1, AGPS, D2HGDH, DLD
	GO:0008235~metalloexopeptidase activity	3	0.227273	0.0911385	NPEPL1, LOC101110613, LAP3
