# Supplementary material for: Proteome Informatics in Tibetan Sheep (Ovis aries) Testes Suggest the Crucial Proteins Related to Development and Functionality
Source: Front Vet Sci. 2022 Jul 15;9:923789. doi: 10.3389/fvets.2022.923789 (PMC9334778; doi:10.3389/fvets.2022.923789)
Supplement: Supplementary file 4 [file Table_4.XLSX]

## Sheet: Sheet1
Table S4 GO functional annotation of differentially abundant proteins in cluster 3.
Category	Term	Count	%	PValue	Genes
Biological process	GO:0006298~mismatch repair	7	1.69492	2.55292e-06	RNASEH2A, PCNA, MSH2, MSH3, RPA3, MLH1, PMS1
	GO:0045190~isotype switching	4	0.968523	0.00388768	MSH2, SWAP70, EXOSC3, MLH1
	GO:0006265~DNA topological change	3	0.726392	0.0207487	LOC101106722, HMGB2, TOP1
	GO:0051146~striated muscle cell differentiation	3	0.726392	0.0207487	AKT1, KRAS, MAPK14
	GO:0032496~response to lipopolysaccharide	5	1.21065	0.0292642	MAPKAPK3, LOC101106722, PLCG2, HMGB2, S100A14
	GO:0045671~negative regulation of osteoclast differentiation	3	0.726392	0.0361755	SFRP1, INPP5D, PIK3R1
	GO:0007165~signal transduction	10	2.42131	0.0387707	FGB, INPP5B, FGA, SARM1, THOC1, SPARCL1, CAMK1, RASAL2, ANK1, PRKAB1
	GO:0042307~positive regulation of protein import into nucleus	3	0.726392	0.042046	HYAL2, TPR, MAPK14
	GO:0001649~osteoblast differentiation	6	1.45278	0.0466232	SFRP1, MYBBP1A, TPM4, DDX21, AKT1, GTPBP4
	GO:0010507~negative regulation of autophagy	3	0.726392	0.0482444	RRAGA, AKT1, LOC101119385
	GO:0045648~positive regulation of erythrocyte differentiation	3	0.726392	0.0547503	INPP5D, HMGB2, MAPK14
	GO:0051289~protein homotetramerization	4	0.968523	0.0550138	USP16, DCTPP1, GLS, DECR1
	GO:0000398~mRNA splicing, via spliceosome	4	0.968523	0.059078	SART1, HNRNPM, METTL14, U2AF1
	GO:0050821~protein stabilization	6	1.45278	0.0607352	RASSF2, AAK1, P3H1, WIZ, PIK3R1, GTPBP4
	GO:0006396~RNA processing	4	0.968523	0.0632795	EXOSC9, ADAD1, LARP7, NRDE2
	GO:1902042~negative regulation of extrinsic apoptotic signaling pathway via death domain receptors	3	0.726392	0.068607	FGB, FGA, LOC101106722
	GO:0007281~germ cell development	3	0.726392	0.068607	MSH2, AKT1, RNF2
	GO:0010629~negative regulation of gene expression	5	1.21065	0.0733073	LOC101106722, HMGB2, AKT1, FYN, TERF2
	GO:0043570~maintenance of DNA repeat elements	2	0.484262	0.0746249	MSH2, MSH3
	GO:0090306~spindle assembly involved in meiosis	2	0.484262	0.0746249	KIAA0196, LOC101119385
	GO:2000002~negative regulation of DNA damage checkpoint	2	0.484262	0.0746249	THOC1, THOC5
	GO:0040038~polar body extrusion after meiotic divisions	2	0.484262	0.0746249	KIAA0196, LOC101119385
	GO:0043152~induction of bacterial agglutination	2	0.484262	0.0746249	FGB, FGA
	GO:0060244~negative regulation of cell proliferation involved in contact inhibition	2	0.484262	0.0746249	SRPX, PAK1
	GO:0000060~protein import into nucleus, translocation	3	0.726392	0.0834686	AKT1, SEC61B, RBM22
	GO:0019827~stem cell population maintenance	4	0.968523	0.0912105	DDX6, METTL14, MED14, CTR9
	GO:0002250~adaptive immune response	3	0.726392	0.0912334	FGB, FGA, NEDD4
	GO:0010628~positive regulation of gene expression	7	1.69492	0.0946956	LOC101106722, EPHX2, FUBP1, HMGB2, KRAS, PRKAB1, TERF2
	GO:0032392~DNA geometric change	2	0.484262	0.0982456	LOC101106722, HMGB2
	GO:0042633~hair cycle	2	0.484262	0.0982456	PPP1R13L, SNRPE
	GO:0007193~adenylate cyclase-inhibiting G-protein coupled receptor signaling pathway	3	0.726392	0.0991995	RIC8A, FSHR, LPAR1
	GO:0051592~response to calcium ion	3	0.726392	0.0991995	FGB, FGA, PPP3CA
	GO:0031663~lipopolysaccharide-mediated signaling pathway	3	0.726392	0.0991995	AKT1, MAPK14, MTDH
Cellular component	GO:0005730~nucleolus	34	8.23245	3.97903e-08	DDX27, SMARCB1, WDR3, PAK1IP1, HMGB2, THYN1, MRI1, NOLC1, DDX21, MLLT1, CHD2, TMA16, MTDH, NOL6, EXOSC9, RRP12, EXOSC3, RPS27A, EXOSC1, PRMT7, CRBN, NAA10, NIFK, SURF2, UTP3, DDX56, CASK, MINA, DDX52, GTPBP4, RCL1, MYBBP1A, GRWD1, FAM32A
	GO:0016020~membrane	37	8.95884	4.38307e-05	LRRC59, DDX6, DDX21, PRPF8, RIC8A, SPTA1, GYS1, MED14, RPL18A, NUP85, RAD21, CFL1, MTA2, RPS27A, GCN1, CPSF6, NAA10, TPM4, MGMT, USP9X, ACSL1, RPS5, DDX56, ALG5, P3H1, DDX52, MLH1, HNRNPM, RIT1, LAS1L, MYBBP1A, MSH2, MSH3, HNRNPH1, SERBP1, KRAS, SLU7
	GO:0071013~catalytic step 2 spliceosome	10	2.42131	4.5928e-05	SART1, HNRNPM, SF3A2, HNRNPH1, FRG1, SNRPE, HNRNPR, SLU7, PRPF8, RBM22
	GO:0070062~extracellular exosome	73	17.6755	9.28718e-05	ITSN2, CPNE8, KRT24, SLC2A1, CLEC14A, PLOD2, ITGAL, CHD2, ALDH1L2, DNPH1, CRKL, HEBP2, UCHL1, PTER, NAMPT, CFL1, TIMP2, BANF1, RAB8B, FGB, PDGFRB, FGA, TPM4, APAF1, RPS5, RPL22, KRT8, P3H1, RBSN, MINPP1, SFRP1, BTD, DDAH2, RAB35, CANX, SPARCL1, SNRPE, ARF6, COLEC12, TOMM40, PCNA, SLC20A2, STAU1, PCOLCE2, TARS, WIZ, GNAI1, LMAN1, ADGRG1, EXOSC9, ISOC1, PLCG2, S100A14, RPS27A, DECR1, NQO1, GOLM1, E…
	GO:0005654~nucleoplasm	49	11.8644	0.0001417	SMARCB1, PAK1IP1, HNRNPR, NR3C1, CHD2, UBE2Z, PPP3CA, METTL14, UCHL1, CASP8, RGS3, CASP6, NAMPT, CHAMP1, BANF1, TOMM34, THOC1, SIRT6, PPP4R3B, THOC5, TERF2, MAPKAPK3, HNRNPH1, FAM32A, LLGL2, RBM22, TOMM40, PCNA, RNASEH2A, USP10, FOXK2, IWS1, EXOSC9, RAD21, EIF4EBP1, S100A14, DECR1, TIA1, NIFK, MGMT, CYHR1, LARP7, NMI, MAPK14, MLH1, SSH1, BOP1, FUBP1, FAM50A
	GO:0005737~cytoplasm	68	16.4649	0.000853671	CCDC124, KRT24, HMGB2, THYN1, NR3C1, UBE2Z, DNPH1, GYS1, RASSF2, RGS3, PPP1R13L, NAMPT, CFL1, TRIM26, NELFB, BANF1, CLIC2, SH3GL1, NDC1, THOC1, PPP4R3B, KCNAB2, ANK1, SARS2, DDAH2, HNRNPH1, POLR1A, GRWD1, NCBP3, SLU7, IRF9, LLGL2, RBM22, PCNA, RNASEH2A, AIRE, MRI1, TARS, MLLT1, EXOSC9, TPR, BRD7, GCN1, CYTH1, ATE1, NQO1, SMAD1, CRBN, NIFK, USP9X, AGL, SRD5A3, NMI, SSH1, BOP1, BRE, MYBBP1A, LAS1L,…
	GO:0014731~spectrin-associated cytoskeleton	3	0.726392	0.00527546	SPTA1, ANK1, SPTB
	GO:0071203~WASH complex	3	0.726392	0.00779044	KIAA0196, CCDC53, LOC101119385
	GO:0005685~U1 snRNP	3	0.726392	0.0264293	LOC101105324, LUC7L, SNRPE
	GO:0005829~cytosol	25	6.05327	0.0271554	NRP1, SLC2A1, PIK3R1, INPP5B, PPP3CA, UCHL1, FAM213B, CASP6, HYAL2, EIF4EBP1, PLCG2, AKT1, PRMT7, YTHDF2, EPHX2, CASK, MINA, MAPK14, RBSN, EML1, SFRP1, NEDD4, SNRPE, LCP2, DCTPP1
	GO:0032302~MutSbeta complex	2	0.484262	0.0465523	MSH2, MSH3
	GO:0005739~mitochondrion	26	6.2954	0.0628282	MRPS35, NR3C1, ALDH1L2, PTS, IFIT3, GLS, NOL6, HEBP2, PPP3CA, CASP8, SPTLC2, AKT1, DECR1, RAB8B, TIMM8A, ACSL1, MAPK14, QDPR, VWA8, CDK7, RAB35, FDX1, FAM32A, ECHDC3, LETMD1, MRRF
	GO:0005911~cell-cell junction	6	1.45278	0.0684553	PAK1, KRT8, CASK, AKT1, LCP2, PIK3R1
	GO:0005643~nuclear pore	3	0.726392	0.0795413	NDC1, NUP62, NUP54
	GO:0005938~cell cortex	4	0.968523	0.0891142	FGB, FGA, NEDD4, ARF6
	GO:0008091~spectrin	2	0.484262	0.0909442	SPTA1, SPTB
	GO:0036396~MIS complex	2	0.484262	0.0909442	METTL14, KIAA1429
	GO:0000176~nuclear exosome (RNase complex)	2	0.484262	0.0909442	EXOSC9, EXOSC3
Molecular function	GO:0044822~poly(A) RNA binding	57	13.8015	1.59737e-11	DIDO1, RPP30, WDR3, CCDC124, HMGB2, HNRNPR, CHD2, ELAVL2, CRKL, SART1, RPL18A, RRP12, SEC61B, KIAA1429, DDX56, RPL22, WDR75, DDX52, GTPBP4, HNRNPH1, GRWD1, FRG1, CANX, FAM32A, RBM22, LRRC59, DDX6, DDX27, STAU1, MRPS35, USP10, DDX21, NOLC1, PRPF8, MTDH, NOL6, EXOSC9, RPS27A, GCN1, NQO1, TIA1, YTHDF2, SF3A2, NIFK, UTP3, LARP7, PARP12, HNRNPM, BOP1, MYBBP1A, LAS1L, FUBP1, SPATS2L, P4HB, NOL11, FAM50…
	GO:0000166~nucleotide binding	23	5.56901	2.1015e-06	GUCY1A3, GUCY1B3, TIA1, CPSF6, NIFK, POLDIP3, LARP7, U2AF1, HNRNPR, HTATSF1, DNAJC17, ELAVL2, RBM4, HNRNPM, HNRNPDL, HNRNPH1, NCL, IMPDH2, NCBP3, SRSF6, RBM10, TNRC6B, RBM22
	GO:0003723~RNA binding	12	2.90557	0.00259275	HNRNPM, RNASEH2A, YTHDF2, FUBP1, ADAD1, KIAA0907, U2AF1, HTATSF1, EXOSC3, MRPS5, ELAVL2, EXOSC1
	GO:0004197~cysteine-type endopeptidase activity	5	1.21065	0.0108001	UCHL1, SFRP1, USP16, USP10, CASP6
	GO:0003729~mRNA binding	6	1.45278	0.020846	CPSF6, RPS5, LOC101105324, TPR, LUC7L, NCBP3
	GO:0003697~single-stranded DNA binding	5	1.21065	0.0231668	MSH2, MSH3, TDP1, RPA3, MLH1
	GO:0000400~four-way junction DNA binding	3	0.726392	0.0348695	MSH2, LOC101106722, HMGB2
	GO:0008144~drug binding	4	0.968523	0.040116	PPP3CA, SFRP1, LOC101106722, HMGB2
	GO:0032181~dinucleotide repeat insertion binding	2	0.484262	0.0539829	MSH2, MSH3
	GO:0003684~damaged DNA binding	4	0.968523	0.0605309	XRCC6, PCNA, RPA3, HMGB2
	GO:0044378~non-sequence-specific DNA binding, bending	2	0.484262	0.0798753	LOC101106722, HMGB2
	GO:0032137~guanine/thymine mispair binding	2	0.484262	0.0798753	MSH2, MLH1
	GO:0032142~single guanine insertion binding	2	0.484262	0.0798753	MSH2, MSH3
