# Supplementary material for: Proteome Informatics in Tibetan Sheep (Ovis aries) Testes Suggest the Crucial Proteins Related to Development and Functionality
Source: Front Vet Sci. 2022 Jul 15;9:923789. doi: 10.3389/fvets.2022.923789 (PMC9334778; doi:10.3389/fvets.2022.923789)
Supplement: Supplementary file 5 [file Table_5.XLSX]

## Sheet: Sheet1
Table S5 GO functional annotation of differentially abundant proteins in cluster 4.
Category	Term	Count	%	PValue	Genes
Biological process	GO:0006412~translation	52	3.94537	1.01484e-14	RPL30, RPL3, RPL34, LOC101112339, MRPL37, RPL9, LOC101106855, RPL36AL, LOC101120489, LOC101116132, LOC101114033, RPS11, RPS13, RPS9, LOC100037668, RPS7, LOC101116302, RPS8, RPL23, RPS6, MRPS23, LOC101110649, LOC106991069, LOC101118481, MRPS9, LOC101105336, LOC105612165, LOC101119296, RPL10, LOC105610137, RPL12, RPL11, RPL36A, LOC106990881, RPS15A, LOC780463, RPS3, RPL18, RPL19, LOC101117120, LOC1…
	GO:0043044~ATP-dependent chromatin remodeling	11	0.834598	3.1832e-06	MBD3, SMARCE1, HDAC2, SMARCC2, HDAC1, MBD2, SMARCAD1, SMARCA1, ARID1A, GATAD2B, ACTB
	GO:0030199~collagen fibril organization	10	0.758725	0.000184641	COL3A1, COL2A1, COL1A2, P4HA1, COL5A1, LUM, COL11A1, SERPINH1, DPT, PLOD3
	GO:0019885~antigen processing and presentation of endogenous peptide antigen via MHC class I	5	0.379363	0.000204312	ERAP2, ERAP1, TAP1, B2M, TAPBP
	GO:0016601~Rac protein signal transduction	7	0.531108	0.000486524	NISCH, NCKAP1, CYFIP1, DBNL, CDH13, BRK1, AIF1
	GO:0008283~cell proliferation	21	1.59332	0.00114023	YAP1, CD74, ENPEP, SMAD4, FBXW8, XRCC5, HGF, STAT3, WDR12, EGFR, BYSL, GNAI2, RAP1B, PURB, PES1, COL4A3, PTPN6, ASCC3, TGFBI, MYH10, APPL1
	GO:0034314~Arp2/3 complex-mediated actin nucleation	6	0.455235	0.00172591	ACTR3, ACTR2, ARPC3, ARPC1B, ARPC4, ARPC5
	GO:0030195~negative regulation of blood coagulation	4	0.30349	0.00202213	PROS1, APOH, CD34, KNG1
	GO:0051271~negative regulation of cellular component movement	4	0.30349	0.00202213	TGFBR3, CDKN1B, ACTN1, ACTN4
	GO:0070527~platelet aggregation	9	0.682853	0.00217175	CSRP1, STXBP3, FGG, MYH9, HSPB1, PTPN6, CLIC1, ACTB, ACTG1
	GO:0001895~retina homeostasis	7	0.531108	0.00226611	BBS1, TF, CDH3, HSPB1, B2M, ACTB, ACTG1
	GO:0009615~response to virus	11	0.834598	0.00333184	CDK6, LOC100037668, RPS15A, LOC101116302, MX1, HSPB1, EIF2AK2, LOC101112339, ZC3HAV1, LOC101119296, LOC101117120
	GO:0030212~hyaluronan metabolic process	4	0.30349	0.00474887	ITIH5, ITIH4, ITIH2, ITIH1
	GO:0006911~phagocytosis, engulfment	5	0.379363	0.00615456	FCER1G, GSN, MYH9, MFGE8, AIF1
	GO:0042254~ribosome biogenesis	6	0.455235	0.00723467	GAR1, DDX31, SNU13, NOC4L, NOP10, MRPL10
	GO:0051017~actin filament bundle assembly	6	0.455235	0.00723467	ACTN1, FSCN1, LCP1, ACTN4, AIF1, CORO1B
	GO:0071230~cellular response to amino acid stimulus	9	0.682853	0.0072674	NTRK2, COL3A1, ZEB1, COL1A2, COL4A1, COL4A6, LAMTOR4, LAMTOR3, EGFR
	GO:2000601~positive regulation of Arp2/3 complex-mediated actin nucleation	4	0.30349	0.00892445	NCKAP1, CYFIP1, WAS, BRK1
	GO:0008284~positive regulation of cell proliferation	29	2.2003	0.00934709	ITGB1, YAP1, COL18A1, HDAC2, CDKN1B, HDAC1, PTEN, BRK1, ASH2L, LOC101112339, FGF1, RELA, MECP2, SDCBP, HMGN5, RPS15A, NACC1, RPRD1B, TNS3, LOC101117120, LOC100037668, LOC101116302, F2, ADAM17, DLG1, HCLS1, PTPN6, CD47, LOC101119296
	GO:0030335~positive regulation of cell migration	15	1.13809	0.010214	SUN2, COL18A1, HGF, RDX, ELP3, LAMB1, ACTN4, FGF1, CORO1A, EGFR, MYLK, SDCBP, DAB2, TRIP6, CDH13
	GO:0035987~endodermal cell differentiation	7	0.531108	0.0107876	ITGA4, COL11A1, ITGB2, COL12A1, FN1, LAMB1, ITGA5
	GO:0007160~cell-matrix adhesion	11	0.834598	0.0108428	ITGB1, COL3A1, BCAM, PXN, ITGA1, ITGB2, FGG, CTNNB1, ITGA6, NPNT, NID2
	GO:0008360~regulation of cell shape	13	0.986343	0.0114933	RDX, LOC101105123, MSN, ARAP1, F2, CORO1A, SYNE3, GNA13, DLG1, PALM, MYH9, BRWD1, MYH10
	GO:0071404~cellular response to low-density lipoprotein particle stimulus	4	0.30349	0.0146793	ITGB1, FCER1G, CD81, ITGB2
	GO:1900364~negative regulation of mRNA polyadenylation	4	0.30349	0.0146793	CDK9, CCNT1, RNF40, NELFE
	GO:0030866~cortical actin cytoskeleton organization	6	0.455235	0.0157047	DLG1, FMNL2, EPB41, EPB41L2, NCKAP1L, LLGL1
	GO:0030041~actin filament polymerization	5	0.379363	0.0172092	GSN, WAS, HCLS1, ARPC4, AIF1
	GO:2000643~positive regulation of early endosome to late endosome transport	3	0.227618	0.0187966	DAB2, RDX, MSN
	GO:0010628~positive regulation of gene expression	18	1.36571	0.0214355	NTRK2, RDX, FN1, MSN, SNF8, PPM1F, YY1, CNN2, CDK6, CDH3, LOC101123244, HMGN5, AGO3, FUBP1, RPS3, VIM, CD34, LIMS1
	GO:0006260~DNA replication	10	0.758725	0.0231851	KIN, NFIX, NFIA, RFC1, NFIB, RFC2, NFIC, ORC2, RPA1, SSBP1
	GO:0006334~nucleosome assembly	8	0.60698	0.0240374	BRD2, LOC101109397, SET, HP1BP3, LOC101102223, LOC101119456, LOC101104574, LOC101108627
	GO:0030511~positive regulation of transforming growth factor beta receptor signaling pathway	5	0.379363	0.0288434	SDCBP, SMAD4, DAB2, GIPC1, NPNT
	GO:0007010~cytoskeleton organization	9	0.682853	0.0343385	ABLIM1, ZMYM3, LOC101111776, LOC101108984, PALM, ELMO2, PHIP, BRWD1, CAP2
	GO:0045787~positive regulation of cell cycle	6	0.455235	0.0347065	LOC100037668, RPS15A, LOC101116302, LOC101112339, LOC101119296, LOC101117120
	GO:0033631~cell-cell adhesion mediated by integrin	3	0.227618	0.035571	ITGB1, ITGA5, NPNT
	GO:0007159~leukocyte cell-cell adhesion	4	0.30349	0.0418625	ITGB2, MSN, APOA4, ITGA5
	GO:0007088~regulation of mitotic nuclear division	4	0.30349	0.0418625	CUL7, CCDC8, RCC1, OBSL1
	GO:0010592~positive regulation of lamellipodium assembly	4	0.30349	0.0418625	NCKAP1, FSCN1, TWF2, BRK1
	GO:0030838~positive regulation of actin filament polymerization	6	0.455235	0.0479414	VASP, LOC101105208, DLG1, GRB2, NCKAP1L, EVL
	GO:0021762~substantia nigra development	6	0.455235	0.0479414	CNP, GNB4, SUDS3, NDRG2, ACTB, YWHAH
	GO:0000381~regulation of alternative mRNA splicing, via spliceosome	6	0.455235	0.0479414	PTBP1, RBM15B, RBFOX2, FMR1, SREK1, RBMX
	GO:0006998~nuclear envelope organization	4	0.30349	0.0541653	SUN2, NUP155, LMNA, LEMD2
	GO:1900025~negative regulation of substrate adhesion-dependent cell spreading	4	0.30349	0.0541653	KANK1, RCC2, FBLN1, ACTN4
	GO:0033129~positive regulation of histone phosphorylation	3	0.227618	0.0561192	CDK9, RPS6KA5, FMR1
	GO:0035455~response to interferon-alpha	3	0.227618	0.0561192	MX2, EIF2AK2, ADAR
	GO:0040019~positive regulation of embryonic development	3	0.227618	0.0561192	RBM19, NR2C2, AMOT
	GO:0002474~antigen processing and presentation of peptide antigen via MHC class I	3	0.227618	0.0561192	LOC101119545, OLA-I, LOC101105609
	GO:0007270~neuron-neuron synaptic transmission	3	0.227618	0.0561192	TMOD2, PTEN, VDAC1
	GO:0070934~CRD-mediated mRNA stabilization	3	0.227618	0.0561192	SYNCRIP, IGF2BP1, HNRNPU
	GO:0016569~covalent chromatin modification	3	0.227618	0.0561192	LOC101104574, NR3C1, LOC101108627
	GO:1903672~positive regulation of sprouting angiogenesis	3	0.227618	0.0561192	ITGA5, FGF1, JAK1
	GO:0035999~tetrahydrofolate interconversion	3	0.227618	0.0561192	MTHFD1, SHMT2, SHMT1
	GO:0019800~peptide cross-linking via chondroitin 4-sulfate glycosaminoglycan	3	0.227618	0.0561192	EGFLAM, BGN, DCN
	GO:0045814~negative regulation of gene expression, epigenetic	3	0.227618	0.0561192	EPC1, LOC101104574, LOC101108627
	GO:0006544~glycine metabolic process	3	0.227618	0.0561192	SHMT2, SHMT1, PHGDH
	GO:0001525~angiogenesis	13	0.986343	0.0647951	COL18A1, ENPEP, CLIC4, SHC1, PTEN, VEZF1, FGF1, RBPJ, MAPK14, RNF213, POFUT1, MYH9, TGFBI
	GO:1901224~positive regulation of NIK/NF-kappaB signaling	4	0.30349	0.0679806	AGO3, RPS3, EIF2AK2, ACTN4
	GO:0032722~positive regulation of chemokine production	4	0.30349	0.0679806	ADAM17, EIF2AK2, LBP, TLR3
	GO:0030855~epithelial cell differentiation	8	0.60698	0.0697302	SULT1B1, TAGLN, BDH2, TST, VDAC1, TAGLN2, TPP1, CNN3
	GO:0006006~glucose metabolic process	6	0.455235	0.0726694	H6PD, ADIPOQ, GALM, APOD, MAPK14, PGM1
	GO:0016197~endosomal transport	5	0.379363	0.0742322	RAB10, SNX18, WAS, KIAA1033, SNX9
	GO:0030198~extracellular matrix organization	10	0.758725	0.0794447	COL18A1, EGFLAM, ECM2, PXDN, COL4A6, VWA1, EMILIN1, FBLN1, TGFBI, NPNT
	GO:0050775~positive regulation of dendrite morphogenesis	3	0.227618	0.0797165	CUL7, FBXW8, OBSL1
	GO:0060074~synapse maturation	3	0.227618	0.0797165	NFIA, PALM, PTEN
	GO:0070102~interleukin-6-mediated signaling pathway	3	0.227618	0.0797165	SMAD4, STAT3, GAB1
	GO:0046784~viral mRNA export from host cell nucleus	3	0.227618	0.0797165	DDX39B, THOC7, THOC6
	GO:0042157~lipoprotein metabolic process	4	0.30349	0.0832119	APOM, APOA2, APOC3, APOA4
	GO:1900087~positive regulation of G1/S transition of mitotic cell cycle	4	0.30349	0.0832119	MEPCE, RDX, AIF1, CUL4B
	GO:0016337~single organismal cell-cell adhesion	8	0.60698	0.0841775	LOC101114226, CYFIP2, CDH3, SHC1, CTNND1, ICAM2, CD34, EGFR
	GO:0070373~negative regulation of ERK1 and ERK2 cascade	7	0.531108	0.0846053	DLG1, ADIPOQ, PTEN, TIMP3, FBLN1, VRK3, NDRG2
	GO:0006364~rRNA processing	6	0.455235	0.092361	UTP15, FBL, KRR1, NOP2, RPL11, UTP14A
	GO:0008285~negative regulation of cell proliferation	22	1.6692	0.0930381	KANK2, SMAD4, MAP2K1, KMT2A, NRK, ITGA1, STAT3, P3H2, DPT, EIF2AK2, PDS5B, RBPJ, SMARCA2, SCIN, ZEB1, ASPH, FRZB, NACC2, CDH13, CTNNB1, CSK, TNS2
	GO:0001649~osteoblast differentiation	11	0.834598	0.0939152	MRC2, RSL1D1, SYNCRIP, FBL, CBFB, TMEM119, HNRNPU, ALPL, RRBP1, ADAR, RBMX
	GO:0001702~gastrulation with mouth forming second	4	0.30349	0.0997501	UGDH, SMAD4, CTNNB1, AMOT
	GO:0048662~negative regulation of smooth muscle cell proliferation	4	0.30349	0.0997501	ADIPOQ, APOD, NDRG2, AIF1
Cellular component	GO:0070062~extracellular exosome	330	25.0379	5.00869e-48	CYFIP2, NCKAP1, CYFIP1, RPL30, AHCYL1, ECI1, COL12A1, OGFOD3, SLC4A1, FNBP1L, PHB2, ACTB, MYLK, ISLR, LGALS1, HMCN1, RPS11, VPS36, B2M, ACTN1, SERPINF1, BROX, HPCAL1, TALDO1, MOGS, PRKCA, RNASE4, ACTN4, TWSG1, RBP4, MTAP, BCAM, C21H11ORF54, MTHFD1, SUB1, PSME1, PSME2, SERPING1, VDAC1, TAGLN2, KCTD12, ALDH7A1, PLBD2, CFD, ENPEP, STXBP3, SHMT2, SHMT1, TWF2, XPC, IQGAP1, GLG1, PRDX2, HPX, APOM, SNX2…
	GO:0005925~focal adhesion	81	6.14568	3.82192e-26	ITGB1, CYFIP1, NCKAP1, RPL30, CD81, ARPC1B, FHL3, HSPB1, ACTB, ACTG1, MRC2, LASP1, CSRP1, CAPN5, PPFIA1, RPLP2, LOC101116132, PGM5, CAPN1, RPS11, B2M, TNS3, TNS2, JAK1, TGM2, ACTR3, ACTR2, PPP1R12A, ITGA4, RPS8, ACTN1, ITGA1, ANXA5, ACTN4, ADAM17, MYH9, CDH13, EVL, ITGA6, ITGA5, LCP1, TLN2, PPIB, LRP1, AHNAK, RPL12, PXN, IQGAP1, EGFR, CORO1B, CNN3, GNA13, EPB41L2, G3BP1, RPS3, CTNNA1, RSU1, RPL18…
	GO:0072562~blood microparticle	26	1.97269	7.65549e-12	LGALS3BP, C1QB, ITIH4, ITIH2, PROS1, AFM, SLC4A1, ITIH1, KNG1, ACTB, ACTG1, SDCBP, HPX, LOC101122940, CLIC1, FGG, APOA2, FN1, MSN, APOA4, F2, CP, TF, ACTC1, SERPING1, C1QC
	GO:0005654~nucleoplasm	152	11.5326	1.49239e-10	CRTC3, FMR1, ZBTB20, HNRNPU, CBLB, HNRNPR, NR3C1, FGF1, TATDN1, RPS6KA5, HMGN5, UROD, PALM, TRIM25, RCC1, SNIP1, SMARCAD1, PIP4K2B, HADH, CMTR1, GTF2I, MBNL1, SAP30BP, IK, SMARCC2, RBFOX2, KMT5C, AIP, ANXA11, PRPF4B, DGKZ, SOX10, RNF40, THOC7, THOC6, MAU2, DDX39B, MORF4L2, ETHE1, NHP2, SREK1, UTRN, SRSF7, CGGBP1, GLYR1, CUL7, CNP, CTBP1, BOD1L1, PXN, UBR4, ZNF22, BRCC3, PDS5B, PDS5A, NDRG2, FOXO3…
	GO:0005840~ribosome	32	2.42792	4.67269e-10	RPL30, RPL3, RPL10, RPL34, RPL36A, MRPL37, RPL9, LOC101110758, LOC101106855, RPL36AL, LOC101120489, RPLP2, RPL18, RPS13, RPL19, RPS7, RPS8, RPL23, RPS6, MRPS23, RPL23A, LOC101110546, LOC101107098, RPS26, RPS25, LOC101118481, MRPS9, LOC101105336, LOC101104787, LOC105612165, RPS24
	GO:0016020~membrane	107	8.11836	5.65421e-10	CYFIP2, RPL30, TP53RK, FMR1, HNRNPU, EDC3, EIF4ENIF1, FBL, POFUT1, RPS11, GTF2I, DDX18, RPS8, HGF, HPCAL1, ANXA11, MOGS, RNF40, POR, MTHFD1, BIN1, EHBP1L1, ELMO2, PSME2, HECA, PPIB, LOC101119296, CBFB, CNP, B3GLCT, UBR4, ATP5O, FOXO3, RAP1B, PMVK, ORC2, NCKAP1L, LOC101117120, MGEA5, NUP155, NONO, EIF2AK2, CDK9, HNRNPK, LOC101123244, AGO3, FUBP3, P4HA1, ARPC3, CALU, DCP1A, ITGB1, LGALS3BP, PYGB, I…
	GO:0005730~nucleolus	71	5.38695	1.67189e-07	ZNF771, PHF2, FMR1, ATF7IP2, ADAR, CTCF, RBPJ, PHF8, LOC101105208, HMGN5, UBTF, SPIN1, LOC101116132, RBM34, RPS11, DDX18, IK, KDM2A, PARP1, AKTIP, RBM19, DNTTIP1, ABHD14B, VEZF1, URB1, SENP3, SEPT2, GNL3, MRPS9, MORF4L2, SUB1, GTF3C3, LRP1, RPL12, NOP2, RPL11, LOC101104574, XPC, NOC4L, FAM129B, SELENBP1, ORC4, EXOSC5, EXOSC10, HIRIP3, RBBP5, RPS3, BRIX1, LLPH, POLR2I, RPL18, RPL19, NOP56, NOP58, …
	GO:0001725~stress fiber	14	1.06222	2.67808e-06	ACTN1, PXN, LOC101105123, FHL3, ACTN4, CORO1B, MYLK, ABLIM1, FSCN1, MYH9, PGM5, LCP1, SYNPO, MYH10
	GO:0030027~lamellipodium	23	1.74507	3.85349e-06	ITGB1, VASP, ACTR3, CYFIP1, DBNL, GSN, PXN, RDX, TWF2, BRK1, DGKZ, AIF1, CORO1A, CORO1B, MYLK, AMOT, ABLIM1, ARPC3, ABI1, FSCN1, CTNNA1, CTNNB1, EVL
	GO:0005604~basement membrane	15	1.13809	4.01365e-06	COL18A1, COL15A1, LAMC3, P3H2, FBLN1, NPNT, NID2, EGFLAM, COL2A1, COL5A1, VWA1, TIMP3, ITGA6, HMCN1, FBN1
	GO:0022627~cytosolic small ribosomal subunit	11	0.834598	4.99494e-06	LOC100037668, RPS15A, LOC101116302, RPS8, RPS3, LOC101116132, LOC101112339, RPS11, RPS21, LOC101119296, LOC101117120
	GO:0005885~Arp2/3 protein complex	6	0.455235	0.000122409	ACTR3, ACTR2, ARPC3, ARPC1B, ARPC4, ARPC5
	GO:0000784~nuclear chromosome, telomeric region	16	1.21396	0.00016154	UPF1, SUN2, CBX5, PARP1, XRCC5, ATRX, RPA1, LOC101104574, THOC7, THOC6, ORC4, LOC105605457, ORC2, GAR1, NHP2, LOC101108627
	GO:0005587~collagen type IV trimer	5	0.379363	0.000163139	COL4A1, COL4A4, COL4A3, COL4A6, COL4A5
	GO:0005615~extracellular space	78	5.91806	0.000197214	COL18A1, SPON1, SPARC, COL12A1, CTSZ, PRKAG2, HSPB1, NENF, FGF1, MECP2, LGALS1, LOC101123159, LOC101116892, ENPP1, QSOX1, LBP, B2M, LMCD1, LOC101111083, CTSC, LOC101116548, GPX3, ACTN1, SERPINF1, ADIPOQ, ACTN4, SERPINB8, DCN, GNL3, TGFBR3, RBP4, TWSG1, F9, COL2A1, TST, COL6A2, PXDN, PLBD1, VWA1, SERPING1, CDH13, DNAJC9, LCP1, MFGE8, CFD, COL15A1, CNP, LOC101117129, AFM, DPT, AEBP1, SELENBP1, CLEC…
	GO:0000790~nuclear chromatin	20	1.51745	0.000368573	MBD3, SMAD2, SMARCE1, SMAD4, CREBBP, SMARCC2, MBD2, STAT3, LOC101104574, SMARCA1, ARID1A, LOC101106791, SMARCA2, GATAD2B, ACTB, HNRNPK, NACC2, RCC1, STAT6, LOC101108627
	GO:0000792~heterochromatin	7	0.531108	0.00055618	MECP2, MBD3, PHC2, ORC2, MBD2, SMARCAD1, UBA1
	GO:0015934~large ribosomal subunit	9	0.682853	0.000919309	LOC106991069, LOC106990881, LOC105610402, LOC105610137, LOC101109676, LOC780463, LOC106991327, LOC101114033, LOC101110649
	GO:0034361~very-low-density lipoprotein particle	6	0.455235	0.00133318	APOM, APOH, APOA2, APOC3, APOA4, PCYOX1
	GO:0005719~nuclear euchromatin	7	0.531108	0.00168856	LOC101109397, CREB1, POLR2A, LOC101102223, CTNNB1, ASH2L, RBMX
	GO:0030018~Z disc	12	0.91047	0.00169819	PPP3CB, PPP1R12A, BAG3, ACTN1, LOC101105123, CTNNB1, FHL3, HSPB1, PGM5, SRI, ACTN4, CRYAB
	GO:0031429~box H/ACA snoRNP complex	4	0.30349	0.00170893	DKC1, GAR1, NHP2, NOP10
	GO:0090661~box H/ACA telomerase RNP complex	4	0.30349	0.00170893	DKC1, GAR1, NHP2, NOP10
	GO:1990393~3M complex	4	0.30349	0.00170893	CUL7, FBXW8, CCDC8, OBSL1
	GO:0031209~SCAR complex	5	0.379363	0.00189122	NCKAP1, CYFIP1, ABI1, BRK1, NCKAP1L
	GO:0043209~myelin sheath	20	1.51745	0.00196062	CNP, MDH2, CNRIP1, GOT2, RDX, MSN, DLST, ATP5O, ATP1B1, SEPT2, ACTB, SEPT8, MYO1D, GNB2, GNB4, FSCN1, PHGDH, VDAC1, TKT, CRYAB
	GO:0031012~extracellular matrix	15	1.13809	0.00200288	LGALS3BP, SPON1, TINAGL1, SERPINF1, COL12A1, DPT, AEBP1, SOD3, DCN, LGALS1, APOH, OGN, PXDN, MFGE8, LMCD1
	GO:0005721~pericentric heterochromatin	6	0.455235	0.00203014	CBX5, KMT5C, LOC105605457, ATRX, LOC101104574, CENPC
	GO:0016581~NuRD complex	6	0.455235	0.00203014	MBD3, HDAC2, HDAC1, NACC2, APPL1, GATAD2A
	GO:0005737~cytoplasm	184	13.9605	0.00217119	CRTC2, CRTC3, CBLB, NUCKS1, NR3C1, RBPJ, FBXO22, MYLK, RPS6KA5, DPYSL5, ARHGDIA, PPP4R4, PALM, RPS6KA1, PPFIA1, TRIM25, RCC1, SNIP1, PLS3, LOC101115083, CMTR1, TNS3, SH3GL2, SH3GLB2, TALDO1, SARS, UBE4B, LOC101112306, THOC7, MTAP, ADAM17, DDX39B, BIN1, NHP2, FSCN1, HECA, LOC101119576, EZR, UTRN, FBN2, KMT2A, CNP, EPB41, LOC101114533, PXN, UBR4, XPC, BRCC3, CD1D, RASAL3, CNN3, LDHB, SDCBP, ORC4, M…
	GO:0005829~cytosol	73	5.53869	0.00219169	CLIC4, CDKN1B, AHCYL1, CTNND1, FGF1, ACTB, MECP2, EIF4ENIF1, AS3MT, UROD, ARHGDIB, ARFIP1, CAPN1, NANS, VPS36, TGM2, APPL1, ACTR2, AKTIP, AIP, ABHD14B, PRKCA, SERPINB8, LOC101106384, NISCH, VSNL1, TBC1D5, DPYD, RBP1, BLVRB, ELMO2, MYH9, LCP1, CRYAB, YAP1, STXBP3, AHNAK, HDAC1, SHMT1, SRI, FOXO3, CORO1A, AIF1, CORO1B, PPM1F, RELA, FAM129B, RAP1B, SNX2, BAG3, MVB12B, PMVK, S100A13, CTNNA1, STX5, NC…
	GO:0005903~brush border	10	0.758725	0.00233789	MYO1D, ACTR3, ENPEP, SLC15A1, SCIN, ACTN1, LOC101105123, MYH9, ACTN4, MYH10
	GO:0005856~cytoskeleton	16	1.21396	0.00243074	VASP, FARP1, EPB41, MVP, RDX, MSN, ACTB, MYLK, ACTG1, CNN2, EPB41L2, EVL, TLN2, LOC101119576, EZR, JAK1
	GO:0005911~cell-cell junction	16	1.21396	0.00468988	ACTR3, CLIC4, CTNND1, WAS, IQGAP1, ACTN4, CORO1A, RAP1B, ADAM17, PTK7, FSCN1, GRB2, PTPN6, CSK, ITGA5, LIMS1
	GO:0005605~basal lamina	5	0.379363	0.00500755	DLG1, LAMA2, COL4A4, FN1, COL4A5
	GO:0048471~perinuclear region of cytoplasm	37	2.80728	0.00504102	ITGB1, CYFIP2, CYFIP1, CUL7, CLIC4, MVP, FMR1, TWF2, ECE1, AIF1, CORO1B, EGFR, S100A13, RAC3, APOD, CD34, CLIC1, SEC31A, TPD52, FBXW8, GALNT2, GALNT1, MX1, MSN, EIF2AK2, LNPEP, SNF8, ACTN4, DLG1, TF, GNB2, CTNNB1, PPIB, VAMP5, OBSL1, VAMP2, LIMS1
	GO:0000786~nucleosome	12	0.91047	0.00707515	LOC101109397, LOC101122398, H3F3B, H3F3A, HP1BP3, LOC101122148, LOC101102223, LOC101122645, LOC101104574, LOC101108627, LOC101106791, LOC101122904
	GO:0042612~MHC class I protein complex	4	0.30349	0.00759572	LOC101119545, OLA-I, B2M, LOC101105609
	GO:0030175~filopodium	8	0.60698	0.00954238	ITGB1, VASP, ABI1, RDX, FSCN1, TWF2, MSN, LCP1
	GO:0009897~external side of plasma membrane	21	1.59332	0.010178	ITGB1, CD74, ENPEP, FCER1G, MCAM, ITGA1, ANXA5, FGG, ECE1, ANTXR2, AMOT, TGFBR3, CLPTM1, CDH13, ITGA6, ITGA5, GPC4, MFGE8, CD34, B2M, CD276
	GO:0001772~immunological synapse	7	0.531108	0.0123401	STOML2, DLG1, CD81, LCK, ARHGDIA, MYH9, CORO1A
	GO:0022625~cytosolic large ribosomal subunit	6	0.455235	0.0124588	RPL30, RPL12, RPL11, RPLP2, RPL18, RPL19
	GO:0005581~collagen trimer	8	0.60698	0.0133419	C1QB, COL18A1, COL15A1, COL1A2, ADIPOQ, COL4A6, EMILIN1, C1QC
	GO:0016514~SWI/SNF complex	5	0.379363	0.0141568	SMARCE1, SMARCC2, ARID1A, ARID1B, SMARCA2
	GO:0001726~ruffle	10	0.758725	0.0146831	CDK6, DBNL, ACTN1, RDX, FSCN1, MYH9, IQGAP1, LCP1, TLN2, AMOT
	GO:0044530~supraspliceosomal complex	3	0.227618	0.0168125	UPF1, ADAR, RBMX
	GO:0071942~XPC complex	3	0.227618	0.0168125	CETN2, XPC, RAD23B
	GO:0000785~chromatin	10	0.758725	0.0186558	UPF1, STAG1, HMGN4, MAU2, SFPQ, HMGN5, STAG2, MAGED1, PDS5B, PDS5A
	GO:0042627~chylomicron	4	0.30349	0.0189251	APOH, APOA2, APOC3, APOA4
	GO:0005938~cell cortex	9	0.682853	0.0199988	DBNL, NUMA1, GIPC1, AKT2, FGG, CTNNB1, HMCN1, FGF1, MYH10
	GO:0032587~ruffle membrane	8	0.60698	0.0209085	ITGB1, KANK1, ADAM17, AKT2, RPS3, IFIT5, ITGA5, AIF1
	GO:0005743~mitochondrial inner membrane	19	1.44158	0.0213953	TRAP1, STOML2, ABCB7, MDH2, SHMT2, ECI1, GOT2, IDH2, PHB2, COQ4, TST, RPS3, FDXR, SFXN1, VDAC1, OCIAD2, HADH, SLC25A11, SLC25A6
	GO:0019898~extrinsic component of membrane	7	0.531108	0.0284708	FARP1, EPB41, EPB41L2, RDX, MSN, LOC101119576, EZR
	GO:0005819~spindle	7	0.531108	0.0328389	LOC105605457, SPIN1, ANXA11, MYH9, NR3C1, MYH10, MAP2K5
	GO:0002102~podosome	4	0.30349	0.0361236	DBNL, FSCN1, LCP1, PTPN12
	GO:0030863~cortical cytoskeleton	5	0.379363	0.0368767	MPP1, EPB41, SLC4A1, ACTN4, ACTB
	GO:0070552~BRISC complex	3	0.227618	0.0505084	BABAM1, SHMT2, BRCC3
	GO:0005638~lamin filament	3	0.227618	0.0505084	LMNA, LMNB2, LMNB1
	GO:0034366~spherical high-density lipoprotein particle	3	0.227618	0.0505084	APOM, APOA2, APOC3
	GO:0016363~nuclear matrix	8	0.60698	0.0543589	KIN, SFPQ, CLIC4, SPARC, NONO, CXXC1, PHB2, LMNB1
	GO:0071565~nBAF complex	4	0.30349	0.059054	SMARCE1, SMARCC2, ARID1A, ARID1B
	GO:0005783~endoplasmic reticulum	38	2.88316	0.0595566	SAR1B, CTSZ, PLOD3, PLD4, PTN, HSD11B2, EBP, SGPL1, POFUT1, SERPINH1, TMED1, HS1BP3, TGM2, TPD52, CD74, MAP2K1, PTGIS, ERAP2, SSR4, ADIPOQ, MAMDC2, P3H2, GPX7, PRKCA, CKAP4, PDIA4, SUMF1, DLG1, TBL2, TMEM214, P4HA2, COL4A3, PXDN, CALU, YIPF6, TMEM119, ITGA5, FKBP9
	GO:0031594~neuromuscular junction	6	0.455235	0.0676195	ITGB1, DLG1, COL4A5, MYH9, UTRN, MYH10
	GO:0010494~cytoplasmic stress granule	6	0.455235	0.0676195	MBNL1, G3BP1, IGF2BP1, PUM1, LSM14A, PQBP1
	GO:0070937~CRD-mediated mRNA stability complex	3	0.227618	0.0719648	SYNCRIP, IGF2BP1, HNRNPU
	GO:0005577~fibrinogen complex	3	0.227618	0.0719648	FGG, FN1, FBLN1
	GO:0070688~MLL5-L complex	3	0.227618	0.0719648	STK38, OGT, ACTB
	GO:0016460~myosin II complex	3	0.227618	0.0719648	LOC101105123, MYH9, MYH10
	GO:0005639~integral component of nuclear inner membrane	3	0.227618	0.0719648	SUN2, TMEM43, LEMD2
	GO:0008024~cyclin/CDK positive transcription elongation factor complex	3	0.227618	0.0719648	CDK9, CCNT1, TAF7
	GO:0042613~MHC class II protein complex	5	0.379363	0.0728071	CD74, OVAR-DRB1, OVAR-DRB3, LOC101109746, LOC101109747
	GO:0042383~sarcolemma	7	0.531108	0.0831775	ITGB1, LAMA2, COL6A2, BGN, PGM5, ATP1B1, UTRN
	GO:0008305~integrin complex	5	0.379363	0.0838083	ITGB1, ITGB2, MYH9, ITGA6, ITGA5
	GO:0014704~intercalated disc	5	0.379363	0.0838083	ITGB1, CTNNA1, PGM5, ATP1B1, VAMP5
	GO:0017053~transcriptional repressor complex	6	0.455235	0.0854296	SMARCE1, CBX5, SMARCC2, TBL1XR1, CTBP1, HDGF
	GO:0005884~actin filament	6	0.455235	0.0854296	ACTN1, LCP1, CORO1A, AIF1, CORO1B, AMOT
	GO:0036464~cytoplasmic ribonucleoprotein granule	4	0.30349	0.0872198	FMR1, HNRNPU, IQGAP1, ACTB
	GO:0012506~vesicle membrane	4	0.30349	0.0872198	GIPC1, WAS, GRB2, APPL1
	GO:0015629~actin cytoskeleton	14	1.06222	0.0931733	STOML2, PPP1R12A, AHNAK, IFIT5, PHC3, SEPT2, FAM129B, CNN3, MSRA, ORC4, ADAM17, STAG2, LOC101102223, STK38L
	GO:0031234~extrinsic component of cytoplasmic side of plasma membrane	5	0.379363	0.0955694	SNX18, ESYT2, SNX9, IQGAP1, SNX5
	GO:0001527~microfibril	3	0.227618	0.0957358	FBN2, MFAP2, FBN1
	GO:0016591~DNA-directed RNA polymerase II, holoenzyme	3	0.227618	0.0957358	RPRD1B, RPRD1A, RPRD2
	GO:0048188~Set1C/COMPASS complex	3	0.227618	0.0957358	RBBP5, CXXC1, ASH2L
Molecular function	GO:0044822~poly(A) RNA binding	151	11.4568	6.18228e-26	RPL30, IFIT5, HNRNPU, HNRNPR, NUCKS1, THUMPD1, RRP9, FBL, HMGN5, LGALS1, TRIM25, SNIP1, RPS11, DDX18, MBNL1, RPS8, ANXA11, PRPF4B, ACTN4, PUS7, PDIA4, DDX39B, DKC1, SUB1, LOC101102223, NHP2, FSCN1, KCTD12, SREK1, PPIB, SRSF7, LOC101119296, MEPCE, NOP2, TWF2, SNU13, ZC3HAV1, SUPT6H, CORO1A, NOP9, MRPL10, ERI3, GAR1, WBSCR22, SERPINH1, BRIX1, NDUFV3, LTA4H, LLPH, LOC101117120, TRAP1, UBE2I, NOP16, …
	GO:0003735~structural constituent of ribosome	52	3.94537	2.92564e-15	RPL30, RPL3, RPL34, LOC101112339, MRPL37, RPL9, LOC101106855, RPL36AL, LOC101120489, RPLP2, LOC101116132, LOC101114033, RPS11, RPS13, RPS9, LOC100037668, RPS7, LOC101116302, RPS8, RPL23, RPS6, MRPS23, LOC101110649, LOC106991069, LOC101118481, MRPS9, LOC101105336, LOC105612165, LOC101119296, RPL10, LOC105610137, RPL12, RPL11, RPL36A, LOC106990881, RPS15A, LOC780463, RPS3, RPL18, RPL19, LOC10111712…
	GO:0005201~extracellular matrix structural constituent	16	1.21396	2.13669e-10	FBN2, COL11A1, PRELP, LAMB1, FBLN1, COL3A1, COL2A1, COL1A2, COL5A1, COL4A1, COL4A4, COL4A3, PXDN, COL4A6, COL4A5, FBN1
	GO:0003682~chromatin binding	37	2.80728	0.000214311	YAP1, KMT2A, CCNT1, SHMT2, HP1BP3, LOC101114610, RBPJ, EGFR, PHF8, MECP2, HMGN5, RCC1, NELFA, BAHCC1, MBD3, SMAD2, BRD2, UPF1, CREBBP, SMAD4, CBX5, SMARCC2, RING1, NONO, ATRX, MBD2, SSRP1, SMC1A, SOX10, CDK9, STAG1, SFPQ, ZEB1, NFIA, WAC, SSBP1, RBMX
	GO:0000980~RNA polymerase II distal enhancer sequence-specific DNA binding	13	0.986343	0.00110638	MBD3, SMARCE1, HDAC2, SMARCC2, HDAC1, NONO, MBD2, SOX10, GATAD2B, RELA, ACTB, SFPQ, CREB1
	GO:0034513~box H/ACA snoRNA binding	4	0.30349	0.00191221	DKC1, GAR1, NHP2, NOP10
	GO:0051287~NAD binding	8	0.60698	0.00435609	UGDH, BDH2, PARP1, CTBP1, IDH2, AOX1, PHGDH, GLYR1
	GO:0004407~histone deacetylase activity	5	0.379363	0.0084665	HDAC2, HDAC1, NACC2, SUDS3, HDAC8
	GO:0070034~telomerase RNA binding	5	0.379363	0.0084665	DKC1, GAR1, NHP2, HNRNPU, NOP10
	GO:0031418~L-ascorbic acid binding	6	0.455235	0.00884357	EGLN1, P4HA1, P4HA2, OGFOD3, P3H2, PLOD3
	GO:0008234~cysteine-type peptidase activity	6	0.455235	0.0114546	TINAGL1, LOC101116576, SENP8, CTSZ, CTSW, CTSC
	GO:0070006~metalloaminopeptidase activity	4	0.30349	0.0139315	ENPEP, ERAP2, XPNPEP1, ERAP1
	GO:0003725~double-stranded RNA binding	9	0.682853	0.0165782	MBNL1, AGO3, ACTN1, DHX15, MSN, EIF2AK2, VIM, LSM14A, TLR3
	GO:0010385~double-stranded methylated DNA binding	3	0.227618	0.0181146	MECP2, MBD1, LOC101104574
	GO:0044212~transcription regulatory region DNA binding	10	0.758725	0.0207524	NFYA, CCNT1, XRCC5, TBL1XR1, RBBP5, TAF7, CTNNB1, GATA4, ASH2L, SMARCA2
	GO:0004553~hydrolase activity, hydrolyzing O-glycosyl compounds	5	0.379363	0.021184	GANAB, GBE1, NAGA, GANC, GNE
	GO:0000166~nucleotide binding	31	2.35205	0.0226218	CELF2, HNRNPR, ORC4, SYNCRIP, PTBP1, RBM15B, EXOSC10, U2AF2, G3BP1, IGF2BP1, RALY, RBM34, HNRNPA1, NELFE, RBFOX2, RBM15, NONO, RBM19, RPL23A, HNRNPAB, SFPQ, HNRNPD, LOC101109899, RBMS1, NUP35, HNRNPH2, SREK1, RBMX, SRSF7, RPS24, RBMS3
	GO:0031490~chromatin DNA binding	8	0.60698	0.0288333	LOC101109397, LOC101102223, STAT3, LOC101104574, ACTN4, LOC101108627, FOXO3, RELA
	GO:0005200~structural constituent of cytoskeleton	7	0.531108	0.0335329	ACTR3, ACTR2, ARPC3, ARPC1B, VIM, TLN2, ARPC5
	GO:0005506~iron ion binding	17	1.28983	0.03549	EGLN1, PHF2, PTGIS, LOC101108797, P3H2, OGFOD3, PLOD3, LOC101106199, CYGB, PHF8, LOC101105437, P4HA1, LOC101121563, P4HA2, ETHE1, AOX1, CYP17
	GO:0001076~transcription factor activity, RNA polymerase II transcription factor binding	4	0.30349	0.0398697	YAP1, SMAD4, NACC2, GATA4
	GO:0004867~serine-type endopeptidase inhibitor activity	9	0.682853	0.0431282	ITIH5, ITIH4, ITIH2, LOC101123244, LOC101122940, SERPINH1, SERPING1, ITIH1, SERPINB8
	GO:0003684~damaged DNA binding	7	0.531108	0.0440935	CREBBP, XRCC5, RPA1, XPC, LOC101106791, RAD23B, CUL4B
	GO:0003730~mRNA 3'-UTR binding	6	0.455235	0.0447368	FMR1, SERBP1, IGF2BP1, PUM1, RNF40, RBMS3
	GO:0008429~phosphatidylethanolamine binding	3	0.227618	0.0541974	ANXA11, ESYT2, MFGE8
	GO:0008327~methyl-CpG binding	4	0.30349	0.0648919	MECP2, MBD3, MBD1, MBD2
	GO:0000978~RNA polymerase II core promoter proximal region sequence-specific DNA binding	26	1.97269	0.065141	HDAC2, HDAC1, NRF1, CTCF, NR3C1, RBPJ, RELA, ACTB, NACC2, ZKSCAN1, SMARCE1, MBD3, SMAD2, SMAD4, SMARCC2, NFYC, MBD2, STAT3, SOX10, GATAD2B, CREB1, HNRNPK, FUBP3, NFIA, NFIB, NFIC
	GO:0003857~3-hydroxyacyl-CoA dehydrogenase activity	3	0.227618	0.0770662	EHHADH, CRYL1, HADH
	GO:0042800~histone methyltransferase activity (H3-K4 specific)	4	0.30349	0.0795202	KMT2A, RBBP5, CXXC1, ASH2L
	GO:0003723~RNA binding	18	1.36571	0.0857715	SMARCE1, DDX18, SNRPN, YTHDF3, KRR1, RNASET2, RBM19, PUM1, NOP9, YY1, PTBP1, KIN, HNRNPK, DKC1, FUBP1, IGF2BP1, RBMS1, EXOSC2
	GO:0003729~mRNA binding	9	0.682853	0.0886982	MECP2, PURB, EIF4ENIF1, RBFOX2, MBD2, G3BP1, RPS3, LUC7L3, RBMX
	GO:0005344~oxygen transporter activity	4	0.30349	0.0954301	LOC101105437, LOC101108797, LOC101106199, CYGB
	GO:0001047~core promoter binding	7	0.531108	0.09589	SFPQ, POLR2A, HDAC1, NONO, HNRNPU, FOXO3, RBMX
