# Supplementary material for: Proteome Informatics in Tibetan Sheep (Ovis aries) Testes Suggest the Crucial Proteins Related to Development and Functionality
Source: Front Vet Sci. 2022 Jul 15;9:923789. doi: 10.3389/fvets.2022.923789 (PMC9334778; doi:10.3389/fvets.2022.923789)
Supplement: Supplementary file 6 [file Table_6.XLSX]

## Sheet: Sheet1
Table S6 KEGG pathways significantly enriched by the differentially abundant proteins in cluster 1.
Catergory	ID	Input number	Background number	P-Value	Genes
Complement and coagulation cascades	oas04610	17	90	2.65966e-13	SERPINA1|KNG1|CFI|SERPINA5|SERPINC1|C4BPA|CD59|VTN|PLG|C8A|C9|C6|SERPINF2|F12|THBD|C7|VWF
Focal adhesion	oas04510	21	208	2.39488e-11	LAMA1|FLNC|LAMA4|TLN1|FLNA|PPP1CA|LAMA3|ILK|VTN|MAPK3|AKT3|CAPN2|COL6A6|COL6A1|CRK|COL6A3|PARVA|BCAR1|VWF|FLNB|CAV1
ECM-receptor interaction	oas04512	12	96	5.66975e-08	LAMA1|LAMA3|LAMA4|CD44|HSPG2|VTN|AGRN|DAG1|COL6A1|COL6A3|VWF|COL6A6
Metabolic pathways	oas01100	51	1540	8.69e-08	ALG9|NSDHL|GBA|ALG2|ALG3|PCBD1|GAPDH|MGST3|PLCG1|ME3|PGAM1|B3GAT3|XYLB|ENOSF1|CDIPT|CTPS2|PC|CBR4|HSD17B8|FAHD1|SACM1L|LPCAT1|B4GALT1|ND2|NDUFA4|ALDH9A1|ACSS3|HK1|HMGCL|HACD2|DHODH|ALDOA|GCAT|AKR1B1|GCSH|SDHB|SDSL|UCKL1|PTGES2|AK1|G6PD|TPI1|RGN|AK4|MAOB|SARDH|ANPEP|BCKDHA|AHCY|DBT|FUT8
Carbon metabolism	oas01200	12	127	9.06678e-07	HK1|SDSL|G6PD|GAPDH|PC|TPI1|ME3|PGAM1|ALDOA|SDHB|RGN|GCSH
Proteoglycans in cancer	oas05205	15	215	1.48351e-06	CD63|PPP1CA|CAMK2D|CD44|HSPG2|NRAS|VTN|MAPK3|PLCG1|AKT3|PRKACB|FLNA|FLNB|FLNC|CAV1
Insulin signaling pathway	oas04910	12	146	3.50424e-06	PPP1CA|PRKAG1|HK1|NRAS|PRKAA1|AKT3|MAPK3|PRKAR2B|FLOT1|FLOT2|PRKACB|CRK
Pathways in cancer	oas05200	24	551	4.12744e-06	NRAS|MGST3|PLCG1|AKT3|CRK|STAT1|TPM3|MAPK3|PML|NFKB1|NFKB2|LAMA1|LAMA3|LAMA4|CAMK2D|PRKACB|GNB1|GNAQ|MAX|KNG1|STAT5A|CDK4|GNA11|RALB
Prion diseases	oas05020	6	31	1.40188e-05	MAPK3|C8A|C9|PRKACB|C7|C6
Hypertrophic cardiomyopathy (HCM)	oas05410	9	92	1.6347e-05	LAMA1|PRKAA1|PRKAG1|SGCD|TPM3|TPM2|TPM1|SGCB|DAG1
Amoebiasis	oas05146	9	96	2.23605e-05	LAMA1|LAMA3|LAMA4|GNAQ|GNA11|C8A|C9|PRKACB|NFKB1
Adrenergic signaling in cardiomyocytes	oas04261	11	154	3.03495e-05	GNAQ|PPP1CA|CAMK2D|TPM3|TPM2|TPM1|MAPK3|AKT3|ATP1A2|PRKACB|ATF2
AGE-RAGE signaling pathway in diabetic complications	oas04933	9	111	6.43549e-05	STAT1|NRAS|STAT5A|MAPK3|PLCG1|AKT3|CDK4|NFKB1|THBD
Glycine, serine and threonine metabolism	oas00260	6	48	0.000126635	SDSL|MAOB|SARDH|PGAM1|GCAT|GCSH
Human immunodeficiency virus 1 infection	oas05170	13	249	0.000126817	APOBEC3F|SAMHD1|GNAQ|GNB1|GNA11|NRAS|MAP2K3|MAPK3|PLCG1|AKT3|NFKB1|CRK|AP1B1
Dilated cardiomyopathy (DCM)	oas05414	8	95	0.000128187	LAMA1|SGCD|TPM3|TPM2|TPM1|SGCB|DAG1|PRKACB
PI3K-Akt signaling pathway	oas04151	17	398	0.000130949	LAMA1|LAMA3|LAMA4|GNB1|PKN2|NRAS|PRKAA1|VTN|MAPK3|AKT3|CDK4|COL6A1|NFKB1|COL6A3|ATF2|VWF|COL6A6
Oxytocin signaling pathway	oas04921	10	154	0.000145591	GNAQ|PPP1CA|CAMK2D|NRAS|PRKAA1|MYL6|MAPK3|PRKAG1|PRKACB|TRPM2
Thyroid hormone synthesis	oas04918	7	73	0.000160961	GNAQ|SERPINA7|TTR|ALB|ATP1A2|PRKACB|ATF2
Chemokine signaling pathway	oas04062	11	188	0.000163607	STAT1|GNB1|BCAR1|ARRB1|NRAS|NFKB1|MAPK3|AKT3|PRKACB|CRK|CCL25
Human papillomavirus infection	oas05165	16	376	0.000213637	LAMA1|LAMA3|LAMA4|CHD4|STAT1|NRAS|VTN|MAPK3|AKT3|CDK4|PRKACB|COL6A1|NFKB1|COL6A3|VWF|COL6A6
Chronic myeloid leukemia	oas05220	7	79	0.000252835	NRAS|MAPK3|STAT5A|AKT3|CDK4|NFKB1|CRK
MAPK signaling pathway	oas04010	14	305	0.000252963	FLNA|MAX|ARRB1|NRAS|NFKB1|MAP2K3|MAPK3|AKT3|PRKACB|CRK|NFKB2|FLNC|FLNB|ATF2
Fructose and mannose metabolism	oas00051	5	35	0.000267693	ALDOA|AKR1B1|HK1|TPI1|ENOSF1
Glucagon signaling pathway	oas04922	8	108	0.000291183	GNAQ|CAMK2D|PGAM1|PRKAA1|PRKAG1|AKT3|PRKACB|ATF2
Cholinergic synapse	oas04725	8	111	0.000346249	GNAQ|CAMK2D|GNB1|GNA11|NRAS|MAPK3|AKT3|PRKACB
Yersinia infection	oas05135	9	141	0.000349633	WASF2|PKN2|MAP2K3|MAPK3|PLCG1|AKT3|NFKB1|CRK|BCAR1
HIF-1 signaling pathway	oas04066	8	113	0.000387462	CAMK2D|HK1|GAPDH|MAPK3|PLCG1|AKT3|ALDOA|NFKB1
Salmonella infection	oas05132	7	88	0.000465413	WASF2|PKN2|MAPK3|FLNA|NFKB1|FLNB|FLNC
ErbB signaling pathway	oas04012	7	89	0.000495881	CAMK2D|NRAS|STAT5A|MAPK3|PLCG1|AKT3|CRK
Longevity regulating pathway	oas04211	7	90	0.000527917	PRKAG1|NRAS|PRKAA1|AKT3|PRKACB|NFKB1|ATF2
Human cytomegalovirus infection	oas05163	12	255	0.000557846	GNAQ|GNB1|GNA11|NRAS|NFKB1|MAPK3|AKT3|CDK4|PRKACB|CRK|BCAR1|ATF2
PD-L1 expression and PD-1 checkpoint pathway in cancer	oas05235	7	92	0.000596924	STAT1|NRAS|MAP2K3|MAPK3|PLCG1|AKT3|NFKB1
Non-small cell lung cancer	oas05223	6	66	0.000615975	NRAS|STAT5A|MAPK3|PLCG1|AKT3|CDK4
GnRH signaling pathway	oas04912	7	93	0.000634014	GNAQ|CAMK2D|GNA11|NRAS|MAP2K3|MAPK3|PRKACB
Acute myeloid leukemia	oas05221	6	67	0.000663076	NRAS|MAPK3|STAT5A|AKT3|PML|NFKB1
Central carbon metabolism in cancer	oas05230	6	68	0.000712919	G6PD|HK1|NRAS|MAPK3|AKT3|PGAM1
Long-term potentiation	oas04720	6	69	0.000765609	GNAQ|PPP1CA|CAMK2D|NRAS|MAPK3|PRKACB
Toxoplasmosis	oas05145	8	127	0.000801255	LAMA1|LAMA3|LAMA4|STAT1|MAP2K3|MAPK3|AKT3|NFKB1
Platelet activation	oas04611	8	127	0.000801255	GNAQ|MAPK3|PPP1CA|TLN1|FERMT3|AKT3|PRKACB|VWF
Glycolysis / Gluconeogenesis	oas00010	6	72	0.000941871	HK1|GAPDH|TPI1|ALDH9A1|PGAM1|ALDOA
Small cell lung cancer	oas05222	7	100	0.000947729	LAMA1|LAMA3|LAMA4|MAX|AKT3|CDK4|NFKB1
Biosynthesis of amino acids	oas01230	6	73	0.00100706	SDSL|GAPDH|PC|TPI1|PGAM1|ALDOA
Dopaminergic synapse	oas04728	8	132	0.00101502	GNAQ|PPP1CA|CAMK2D|GNB1|MAOB|AKT3|PRKACB|ATF2
Vascular smooth muscle contraction	oas04270	8	134	0.00111234	MRVI1|GNAQ|ACTG2|PPP1CA|GNA11|MYL6|MAPK3|PRKACB
Pancreatic cancer	oas05212	6	75	0.0011478	STAT1|MAPK3|AKT3|CDK4|NFKB1|RALB
Relaxin signaling pathway	oas04926	8	135	0.00116372	GNB1|PRKACB|NRAS|MAPK3|AKT3|ARRB1|NFKB1|ATF2
Glioma	oas05214	6	76	0.00122358	CAMK2D|NRAS|MAPK3|PLCG1|AKT3|CDK4
cGMP-PKG signaling pathway	oas04022	9	171	0.00128995	MRVI1|GNAQ|PPP1CA|KNG1|MAPK3|AKT3|ATP1A2|GNA11|ATF2
Bacterial invasion of epithelial cells	oas05100	6	77	0.00130312	WASF2|ILK|SEPT9|CRK|BCAR1|CAV1
Inflammatory mediator regulation of TRP channels	oas04750	7	106	0.00130409	GNAQ|PPP1CA|CAMK2D|KNG1|MAP2K3|PLCG1|PRKACB
Apelin signaling pathway	oas04371	8	138	0.0013293	GNAQ|PRKAG1|GNB1|NRAS|PRKAA1|MAPK3|AKT3|PRKACB
N-Glycan biosynthesis	oas00510	5	53	0.00150745	ALG2|ALG3|ALG9|B4GALT1|FUT8
Rap1 signaling pathway	oas04015	10	215	0.00171536	GNAQ|NRAS|TLN1|MAP2K3|MAPK3|PLCG1|AKT3|CRK|BCAR1|RALB
Serotonergic synapse	oas04726	7	113	0.00184374	GNAQ|MAPK3|GNB1|APP|NRAS|MAOB|PRKACB
Hepatitis B	oas05161	9	183	0.00200991	STAT1|HSPG2|NRAS|MAP2K3|MAPK3|STAT5A|AKT3|NFKB1|ATF2
Insulin secretion	oas04911	6	86	0.00220917	GNAQ|CAMK2D|PRKACB|ATP1A2|GNA11|ATF2
Alzheimer disease	oas05010	9	187	0.00231078	NDUFA4|APOE|GNAQ|APP|GAPDH|MAPK3|CAPN2|MME|SDHB
SNARE interactions in vesicular transport	oas04130	4	35	0.00237653	GOSR2|BET1L|STX7|STX6
Thyroid hormone signaling pathway	oas04919	7	121	0.0026568	STAT1|NRAS|MAPK3|PLCG1|AKT3|ATP1A2|PRKACB
Prolactin signaling pathway	oas04917	6	90	0.0027374	STAT1|NRAS|MAPK3|STAT5A|AKT3|NFKB1
Protein digestion and absorption	oas04974	7	123	0.00289751	COL14A1|COL5A2|COL6A1|ATP1A2|MME|COL6A3|COL6A6
Longevity regulating pathway - multiple species	oas04213	5	63	0.00304957	PRKAG1|AKT3|NRAS|PRKAA1|PRKACB
Neurotrophin signaling pathway	oas04722	7	125	0.00315457	CAMK2D|NRAS|MAPK3|PLCG1|AKT3|NFKB1|CRK
Lysosome	oas04142	7	126	0.00328945	CD63|ARSA|MAN2B1|SCARB2|GBA|LAMP2|AP1B1
Fc epsilon RI signaling pathway	oas04664	5	67	0.00390596	MAP2K3|MAPK3|PLCG1|AKT3|NRAS
Amphetamine addiction	oas05031	5	68	0.00414441	CAMK2D|MAOB|ATF2|PPP1CA|PRKACB
Aldosterone synthesis and secretion	oas04925	6	99	0.00426613	GNAQ|CAMK2D|PRKACB|ATP1A2|GNA11|ATF2
Human T-cell leukemia virus 1 infection	oas05166	10	246	0.00432741	NRAS|TLN1|MAPK3|STAT5A|AKT3|CDK4|PRKACB|NFKB1|NFKB2|ATF2
Cellular senescence	oas04218	8	169	0.00437608	PPP1CA|NRAS|MAP2K3|MAPK3|AKT3|CDK4|CAPN2|NFKB1
Other glycan degradation	oas00511	3	22	0.00545287	MAN2B1|FUCA1|GBA
Parathyroid hormone synthesis, secretion and action	oas04928	6	106	0.00583268	GNAQ|GNA11|MAPK3|PRKACB|ARRB1|ATF2
Tight junction	oas04530	8	181	0.00644588	TJP2|RAP2C|PRKAG1|PRKAA1|MYL6|NEDD4L|CDK4|PRKACB
Cocaine addiction	oas05030	4	49	0.0072238	MAOB|ATF2|NFKB1|PRKACB
T cell receptor signaling pathway	oas04660	6	112	0.00747846	NRAS|MAPK3|PLCG1|AKT3|CDK4|NFKB1
C-type lectin receptor signaling pathway	oas04625	6	112	0.00747846	STAT1|NRAS|MAPK3|AKT3|NFKB1|NFKB2
Fluid shear stress and atherosclerosis	oas05418	7	149	0.00778009	TXN|PRKAA1|MGST3|AKT3|NFKB1|THBD|CAV1
Viral myocarditis	oas05416	5	81	0.00825733	LAMA1|SGCB|SGCD|DAG1|CAV1
Renin-angiotensin system	oas04614	3	26	0.00830198	MME|PREP|ANPEP
Valine, leucine and isoleucine degradation	oas00280	4	52	0.00876037	HMGCL|DBT|ALDH9A1|BCKDHA
EGFR tyrosine kinase inhibitor resistance	oas01521	5	83	0.00907505	MAPK3|PLCG1|AKT3|NRAS|AXL
Chagas disease (American trypanosomiasis)	oas05142	6	118	0.00943558	GNAQ|KNG1|MAPK3|AKT3|GNA11|NFKB1
Cushing syndrome	oas04934	7	161	0.0114149	GNAQ|CAMK2D|GNA11|MAPK3|CDK4|PRKACB|ATF2
Viral carcinogenesis	oas05203	9	244	0.0118043	CHD4|NRAS|MAPK3|STAT5A|CDK4|PRKACB|NFKB1|NFKB2|ATF2
Long-term depression	oas04730	4	58	0.0124397	MAPK3|NRAS|GNAQ|GNA11
Sphingolipid signaling pathway	oas04071	6	126	0.0125797	GNAQ|KNG1|NRAS|MAPK3|AKT3|NFKB1
Gap junction	oas04540	5	91	0.012904	MAPK3|GNA11|NRAS|GNAQ|PRKACB
Endometrial cancer	oas05213	4	59	0.0131352	MAPK3|AKT3|NRAS|ILK
VEGF signaling pathway	oas04370	4	60	0.0138551	MAPK3|PLCG1|AKT3|NRAS
Thermogenesis	oas04714	9	251	0.0138938	NDUFA4|ND2|PRKAG1|NRAS|PRKAA1|MAP2K3|PRKACB|SDHB|ATF2
Pentose phosphate pathway	oas00030	3	32	0.0139541	ALDOA|G6PD|RGN
Galactose metabolism	oas00052	3	32	0.0139541	B4GALT1|AKR1B1|HK1
Fc gamma R-mediated phagocytosis	oas04666	5	94	0.0145838	CRK|PLCG1|AKT3|WASF2|MAPK3
Circadian entrainment	oas04713	5	96	0.0157816	CAMK2D|MAPK3|GNB1|GNAQ|PRKACB
Endocrine resistance	oas01522	5	96	0.0157816	AKT3|MAPK3|NRAS|CDK4|PRKACB
Autophagy - animal	oas04140	6	133	0.0158793	NRAS|PRKAA1|MAPK3|AKT3|LAMP2|PRKACB
Osteoclast differentiation	oas04380	6	134	0.0163951	STAT1|FHL2|MAPK3|AKT3|NFKB1|NFKB2
Kaposi sarcoma-associated herpesvirus infection	oas05167	8	217	0.0171399	STAT1|GNB1|NRAS|MAPK3|PLCG1|AKT3|CDK4|NFKB1
Hepatitis C	oas05160	7	178	0.0184751	STAT1|NRAS|PSME3|MAPK3|AKT3|CDK4|NFKB1
Estrogen signaling pathway	oas04915	6	138	0.0185737	GNAQ|NRAS|MAPK3|AKT3|PRKACB|ATF2
Propanoate metabolism	oas00640	3	36	0.0186787	ACSS3|DBT|BCKDHA
Choline metabolism in cancer	oas05231	5	101	0.0190583	MAPK3|PLCG1|AKT3|NRAS|WASF2
Melanogenesis	oas04916	5	103	0.0204851	CAMK2D|MAPK3|NRAS|GNAQ|PRKACB
Endocytosis	oas04144	9	269	0.0205118	CAPZA2|NEDD4L|SNX4|IQSEC1|ARRB1|PML|CYTH3|SH3GL3|CAV1
Cortisol synthesis and secretion	oas04927	4	68	0.0205182	GNA11|ATF2|GNAQ|PRKACB
Th1 and Th2 cell differentiation	oas04658	5	104	0.0212239	MAPK3|PLCG1|STAT5A|STAT1|NFKB1
Aldosterone-regulated sodium reabsorption	oas04960	3	38	0.0213332	MAPK3|ATP1A2|NEDD4L
Glycosaminoglycan biosynthesis - keratan sulfate	oas00533	2	14	0.0219022	B4GALT1|FUT8
African trypanosomiasis	oas05143	3	39	0.0227337	KNG1|LAMA4|GNAQ
Bladder cancer	oas05219	3	40	0.0241832	MAPK3|NRAS|CDK4
Melanoma	oas05218	4	72	0.0244745	AKT3|MAPK3|NRAS|CDK4
Phospholipase D signaling pathway	oas04072	6	148	0.0248662	NRAS|MAPK3|PLCG1|AKT3|CYTH3|RALB
Renal cell carcinoma	oas05211	4	73	0.0255304	CRK|AKT3|NRAS|MAPK3
Adipocytokine signaling pathway	oas04920	4	73	0.0255304	PRKAG1|NFKB1|AKT3|PRKAA1
Thyroid cancer	oas05216	3	41	0.0256814	MAPK3|NRAS|TPM3
Pyruvate metabolism	oas00620	3	41	0.0256814	PC|ALDH9A1|ME3
Insulin resistance	oas04931	5	111	0.026883	PRKAG1|NFKB1|AKT3|PRKAA1|PPP1CA
Gastric acid secretion	oas04971	4	75	0.0277236	CAMK2D|GNAQ|ATP1A2|PRKACB
Retrograde endocannabinoid signaling	oas04723	6	152	0.0277379	NDUFA4|GNAQ|GNB1|MAPK3|PRKACB|ND2
Carbohydrate digestion and absorption	oas04973	3	43	0.0288243	HK1|AKT3|ATP1A2
Arrhythmogenic right ventricular cardiomyopathy (ARVC)	oas05412	4	76	0.0288611	LAMA1|SGCD|DAG1|SGCB
Inositol phosphate metabolism	oas00562	4	76	0.0288611	PLCG1|SACM1L|TPI1|CDIPT
Apoptosis	oas04210	6	154	0.0292526	NRAS|MAPK3|AKT3|CAPN2|NFKB1|SEPT4
Ras signaling pathway	oas04014	8	242	0.0297493	GNB1|NRAS|MAPK3|PLCG1|AKT3|PRKACB|NFKB1|RALB
MicroRNAs in cancer	oas05206	7	198	0.0301559	CD44|NRAS|TPM1|PLCG1|NFKB1|CRK|SERPINB5
Influenza A	oas05164	7	198	0.0301559	STAT1|PLG|MAPK3|AKT3|CDK4|PML|NFKB1
B cell receptor signaling pathway	oas04662	4	78	0.0312181	MAPK3|AKT3|NRAS|NFKB1
Epstein-Barr virus infection	oas05169	8	245	0.0316017	STAT1|CD44|MAP2K3|AKT3|CDK4|NFKB1|NFKB2|NCOR2
Proteasome	oas03050	3	45	0.0321612	PSME3|PSMB9|PSMB8
Hematopoietic cell lineage	oas04640	5	117	0.0324326	MME|CD44|CD59|ANPEP|CD9
Toll-like receptor signaling pathway	oas04620	5	119	0.0344297	MAP2K3|MAPK3|AKT3|STAT1|NFKB1
Th17 cell differentiation	oas04659	5	120	0.0354561	MAPK3|PLCG1|STAT5A|STAT1|NFKB1
Fatty acid biosynthesis	oas00061	2	19	0.0365591	HSD17B8|CBR4
Thiamine metabolism	oas00730	2	19	0.0365591	AK1|AK4
Endocrine and other factor-regulated calcium reabsorption	oas04961	3	48	0.0375276	GNAQ|ATP1A2|PRKACB
Non-alcoholic fatty liver disease (NAFLD)	oas04932	6	164	0.037638	NDUFA4|PRKAG1|PRKAA1|AKT3|NFKB1|SDHB
Measles	oas05162	6	168	0.0413806	RAB9A|STAT1|STAT5A|AKT3|CDK4|NFKB1
TNF signaling pathway	oas04668	5	128	0.0443466	MAP2K3|MAPK3|AKT3|NFKB1|ATF2
Regulation of actin cytoskeleton	oas04810	7	219	0.0469156	WASF2|PPP1CA|KNG1|NRAS|MAPK3|CRK|BCAR1
Cardiac muscle contraction	oas04260	4	90	0.047681	TPM3|TPM2|TPM1|ATP1A2
