# Supplementary material for: Proteome Informatics in Tibetan Sheep (Ovis aries) Testes Suggest the Crucial Proteins Related to Development and Functionality
Source: Front Vet Sci. 2022 Jul 15;9:923789. doi: 10.3389/fvets.2022.923789 (PMC9334778; doi:10.3389/fvets.2022.923789)
Supplement: Supplementary file 7 [file Table_7.XLSX]

## Sheet: Sheet1
Table S7 KEGG pathways significantly enriched by the differentially abundant proteins in cluster 2.
Catergory	ID	Input number	Background number	P-Value	Genes
Metabolic pathways	oas01100	150	1540	4.40317e-18	GK2|TUSC3|TIGAR|GPAT2|FBP1|PYCR1|FDFT1|ALLC|PPT1|DHRS3|ADK|PLA2G6|PGAM2|MTMR7|MTMR6|ATP6V0D1|GOT1|PYGL|PIP4K2C|NME4|EXT2|MTM1|IDH1|PCYT2|IMPA1|PIK3C2A|L2HGDH|GK|MCEE|MAN1A2|MLYCD|NME7|ACYP1|PTGES3|ACSL3|INPP5K|ACSL6|ACY1|ME1|MMAB|HSD17B12|ATP6V1D|ATP6V1F|ATP6V1A|GBA2|NMRK1|UROS|GLUL|ACSBG1|ACADL|CHKB|PDHX|PNMT|PANK4|PCYT1A|DLD|NT5E|CMAS|PDHB|PGK2|NUDT9|GNPNAT1|PIKFYVE|DLAT|ACLY|RFK|STT3B|GART|HAC…
Protein processing in endoplasmic reticulum	oas04141	38	172	3.45582e-14	HSPA2|UBE2J1|TUSC3|UBE2D4|HSPA8|UBE2D2|UBE2D3|MAP2K7|SVIP|NPLOC4|DNAJC3|NGLY1|HSPBP1|HSPA1L|SEC23B|HYOU1|DNAJB2|SYVN1|DNAJB11|NSFL1C|MAPK8|UGGT2|UBE2G2|OS9|BCAP31|HSPA4L|SEC24C|SEC24B|STT3B|UBXN6|MAN1A2|DNAJA2|SIL1|DNAJA1|ERO1B|PREB|HSP90AA1|WFS1
Ubiquitin mediated proteolysis	oas04120	30	149	1.22647e-10	UBE2Q1|UBE2J1|WWP1|BIRC6|UBE2D4|UBE2D2|UBE2D3|FBXO4|UBE2L3|UBE3C|CDC34|SYVN1|UBE2G2|TRIM32|CUL3|BIRC2|UBA6|UBA3|TRIP12|ANAPC2|ANAPC5|ANAPC4|UBE2H|UBE2K|UBE2M|UBE2B|CDC23|UBE2F|CUL4B|RNF7
Peroxisome	oas04146	19	85	7.27115e-08	MLYCD|CRAT|AGPS|PAOX|ACSL3|IDH1|ACOX1|ACSL6|ABCD3|ECI2|ACAA1|PEX11B|GNPAT|HACL1|PEX16|HSD17B4|PEX14|PEX13|GSTK1
RNA transport	oas03013	25	178	1.90683e-06	EIF1|EIF5|PAIP1|UPF2|EIF1B|EIF3J|NMD3|PABPC1L|EIF3B|STRAP|PABPC1|PRMT5|CASC3|FXR1|NUP50|EIF4E|DDX20|NUP210L|EIF4G3|EIF4G2|EIF4G1|GEMIN4|GEMIN5|UPF3A|POP4
Fatty acid metabolism	oas01212	14	65	5.4312e-06	HSD17B12|CPT1A|HACD3|CPT1B|ACACA|PPT1|ACOX1|ACSL6|OXSM|ACAA1|ACSBG1|ACSL3|HSD17B4|ACADL
PPAR signaling pathway	oas03320	16	86	6.18415e-06	DBI|HMGCS1|HMGCS2|CPT1B|GK2|ACSL3|ACOX1|ACSL6|ACAA1|ACADL|FABP5|ME1|ACSBG1|CPT1A|PDPK1|GK
Glycerophospholipid metabolism	oas00564	16	102	4.02172e-05	PLPP1|PCYT1A|PISD|AGPAT3|CDS2|PCYT2|GPAT2|PLA2G6|AGPAT5|PNPLA7|GPD2|LPCAT2|GNPAT|GPCPD1|CHKB|DGKE
Lysosome	oas04142	18	126	4.13434e-05	GNS|AP1M1|ATP6V0A2|MANBA|HEXA|PPT1|HEXB|GALNS|AP4E1|CTSF|NPC1|PSAP|LAMP1|CTSA|SORT1|ATP6V0D1|NEU1|GAA
Pyruvate metabolism	oas00620	10	41	4.80504e-05	ACACA|ACYP1|ACACB|HAGH|ACSS2|ACSS1|DLD|DLAT|ME1|PDHB
Propanoate metabolism	oas00640	9	36	9.72578e-05	MLYCD|ACOX1|ACACA|DLD|ACSS2|ACSS1|ACACB|ABAT|MCEE
mRNA surveillance pathway	oas03015	15	99	9.82561e-05	ETF1|GSPT1|PABPC1L|DAZAP1|PABPC1|CSTF2T|UPF3A|PPP2R5A|CASC3|PELO|WDR33|UPF2|RNGTT|CPSF3|PAPOLA
Carbon metabolism	oas01200	17	127	0.000136739	GPT2|DLD|ACSS2|IDH1|ACOX1|ACSS1|TKFC|PSAT1|DLAT|PGAM2|FBP1|PGP|ME1|PDHB|GOT1|PGK2|MCEE
Other glycan degradation	oas00511	7	22	0.00016821	MAN2C1|MANBA|HEXA|HEXB|GBA2|NEU1|FUCA2
Phosphatidylinositol signaling system	oas04070	14	101	0.000376874	CALM2|CALM3|PIKFYVE|MTM1|CDS2|INPP5K|INPP4B|IMPA1|PIK3C2A|SYNJ1|MTMR7|MTMR6|PIP4K2C|DGKE
Fructose and mannose metabolism	oas00051	8	35	0.000398877	TIGAR|PFKFB2|GMPPA|TKFC|MPI|SORD|FBP1|GMPPB
Mitophagy - animal	oas04137	11	67	0.000444014	TAX1BP1|SQSTM1|OPTN|GABARAPL2|USP15|GABARAP|RHOT2|ATG5|ATG9A|MAPK8|CSNK2A2
Fatty acid biosynthesis	oas00061	6	19	0.0005126	ACACA|ACACB|ACSL3|ACSL6|OXSM|ACSBG1
Fatty acid degradation	oas00071	9	47	0.000547313	CPT1A|CPT1B|ACSL3|ACOX1|ACSL6|ECI2|ACAA1|ACSBG1|ACADL
Collecting duct acid secretion	oas04966	7	28	0.000580195	ATP6V1D|ATP6V1F|ATP6V1A|ATP6V1C1|ATP6V0A2|ATP6V0D1|ATP6V1B2
Insulin signaling pathway	oas04910	17	146	0.000596689	CALM2|SOS2|ACACB|EXOC7|RPS6KB1|G6PC3|PHKG2|PRKAR2A|BAD|PRKAR1A|PDPK1|EIF4E|ACACA|MAPK8|PYGL|CALM3|FBP1
Ferroptosis	oas04216	9	48	0.000625761	ACSL3|ACSL6|VDAC3|GPX4|ATG5|MAP1LC3A|VDAC2|MAP1LC3B|ATG7
Oocyte meiosis	oas04114	15	121	0.000685667	MAD2L1|RPS6KA3|CALM2|CALM3|STAG3|YWHAQ|CDC23|PPP2R5A|CDK1|SMC1B|SLK|ANAPC2|ANAPC5|ANAPC4|YWHAE
Glucagon signaling pathway	oas04922	14	108	0.000688432	CPT1A|CPT1B|CALM2|CALM3|ACACB|PPP4C|G6PC3|PGAM2|FBP1|ACACA|PDHB|EP300|PYGL|PHKG2
Biosynthesis of amino acids	oas01230	11	73	0.000841546	GPT2|MTR|IDH1|ASNS|PSAT1|GLUL|PGAM2|PYCR1|GOT1|PGK2|ACY1
Inositol phosphate metabolism	oas00562	11	76	0.00113067	ISYNA1|PIKFYVE|MTM1|INPP5K|INPP4B|IMPA1|PIK3C2A|SYNJ1|MTMR7|MTMR6|PIP4K2C
Vasopressin-regulated water reabsorption	oas04962	8	47	0.00213774	DYNLL1|DYNC1I2|DYNC1LI2|DYNC1H1|DCTN2|DCTN1|DYNC2LI1|DCTN4
Glycolysis / Gluconeogenesis	oas00010	10	72	0.00245722	BPGM|DLD|ACSS2|ACSS1|G6PC3|DLAT|PGAM2|FBP1|PDHB|PGK2
Alanine, aspartate and glutamate metabolism	oas00250	7	40	0.00348808	ASPA|GPT2|ASNS|GLUL|ABAT|ASRGL1|GOT1
Selenocompound metabolism	oas00450	5	20	0.00358304	MTR|SEPHS2|MARS|TXNRD3|TXNRD1
Phagosome	oas04145	17	180	0.00457015	ATP6V1D|ATP6V1F|ATP6V1A|ATP6V0A2|PIKFYVE|THBS4|DYNC1I2|ITGAV|DYNC1LI2|ATP6V1C1|STX12|MRC1|LAMP1|DYNC1H1|STX18|ATP6V0D1|ATP6V1B2
Amino sugar and nucleotide sugar metabolism	oas00520	8	54	0.00457582	GNPNAT1|HEXA|HEXB|GMPPA|MPI|CMAS|AMDHD2|GMPPB
Synaptic vesicle cycle	oas04721	10	80	0.00485183	ATP6V1D|ATP6V1F|ATP6V1A|ATP6V0A2|STX3|ATP6V1C1|DNM3|ATP6V0D1|AP2B1|ATP6V1B2
Autophagy - other	oas04136	6	33	0.00569547	GABARAPL2|GABARAP|ATG3|ATG7|ATG5|ATG9A
AMPK signaling pathway	oas04152	13	125	0.00601729	MLYCD|CPT1A|CPT1B|ACACA|ACACB|PFKFB2|RPS6KB1|G6PC3|PPP2R5A|RAB2A|FBP1|PDPK1|STRADA
Nucleotide excision repair	oas03420	7	46	0.00686487	GTF2H1|GTF2H4|POLD1|POLD3|MNAT1|CCNH|CUL4B
Glyoxylate and dicarboxylate metabolism	oas00630	6	35	0.00730628	DLD|ACSS2|ACSS1|GLUL|PGP|MCEE
SNARE interactions in vesicular transport	oas04130	6	35	0.00730628	VAMP1|VAMP4|STX3|VTI1B|STX18|GOSR1
Necroptosis	oas04217	17	190	0.00742696	SQSTM1|STAT4|FAF1|PYGL|BIRC2|CHMP2B|CYLD|GLUL|SPATA2|SLC25A31|VPS4A|DNM1L|VDAC3|HSP90AA1|MAPK8|AIFM1|VDAC2
Adipocytokine signaling pathway	oas04920	9	73	0.00795578	CPT1A|CPT1B|ACACB|ACSL3|ACSL6|CHUK|G6PC3|ACSBG1|MAPK8
Biosynthesis of unsaturated fatty acids	oas01040	6	36	0.00822434	HSD17B12|HACD3|ACOX1|ACAA1|ACOT7|HSD17B4
Autophagy - animal	oas04140	13	133	0.00951115	GABARAPL2|RPS6KB1|SH3GLB1|GABARAP|ATG3|BAD|PDPK1|ATG14|ATG7|LAMP1|ATG5|ATG9A|MAPK8
Glycerolipid metabolism	oas00561	8	63	0.010322	PLPP1|GK2|GPAT2|TKFC|AGPAT5|AGPAT3|GK|DGKE
2-Oxocarboxylic acid metabolism	oas01210	4	18	0.0128524	IDH1|GOT1|ACY1|GPT2
Aminoacyl-tRNA biosynthesis	oas00970	8	66	0.0130929	LARS|IARS|VARS|HARS|MARS|NARS|CARS|TARSL2
Butanoate metabolism	oas00650	5	29	0.0137042	HMGCS1|HMGCS2|L2HGDH|ABAT|BDH1
Cell cycle	oas04110	12	129	0.0172469	SMC1B|ANAPC5|EP300|YWHAQ|CDC23|RB1|CDK1|MAD2L1|ANAPC2|CCNH|ANAPC4|YWHAE
Arginine biosynthesis	oas00220	4	20	0.0174609	GLUL|GOT1|ACY1|GPT2
Pyrimidine metabolism	oas00240	7	57	0.0185569	NME4|NME7|NT5C3A|NT5E|NT5C3B|CMPK1|DUT
Choline metabolism in cancer	oas05231	10	101	0.0198393	PLPP1|PCYT1A|SOS2|WASF1|RPS6KB1|PDPK1|MAPK8|GPCPD1|CHKB|DGKE
Base excision repair	oas03410	5	33	0.0215229	XRCC1|POLD1|POLD3|POLB|LIG3
Synthesis and degradation of ketone bodies	oas00072	3	12	0.0237309	HMGCS1|HMGCS2|BDH1
Citrate cycle (TCA cycle)	oas00020	5	34	0.0238505	ACLY|PDHB|DLAT|IDH1|DLD
Progesterone-mediated oocyte maturation	oas04914	9	91	0.0264627	RPS6KA3|CDC23|CDK1|MAD2L1|HSP90AA1|MAPK8|ANAPC2|ANAPC5|ANAPC4
Glycosaminoglycan degradation	oas00531	4	24	0.0294496	HEXA|GNS|HEXB|GALNS
Neurotrophin signaling pathway	oas04722	11	125	0.03057	RPS6KA3|CALM2|SOS2|BAD|MAP2K7|SORT1|PDPK1|MAPK8|YWHAE|MAPKAPK2|CALM3
Cholesterol metabolism	oas04979	6	51	0.0334109	SOAT1|VAPA|VDAC3|NPC1|SORT1|VDAC2
Insulin resistance	oas04931	10	111	0.0335465	CPT1A|RPS6KA3|ACACB|RPS6KB1|G6PC3|CPT1B|PDPK1|MAPK8|PYGL|SLC27A3
mTOR signaling pathway	oas04150	13	160	0.0336337	FLCN|RPS6KA3|ATP6V1A|SOS2|ATP6V1D|RPS6KB1|CHUK|ATP6V1C1|ATP6V1F|EIF4E|PDPK1|ATP6V1B2|STRADA
Apoptosis - multiple species	oas04215	5	38	0.0347497	BIRC6|MAPK8|DIABLO|BIRC2|CASP9
Valine, leucine and isoleucine degradation	oas00280	6	52	0.035978	HMGCS1|HMGCS2|DLD|ACAA1|ABAT|MCEE
Endocytosis	oas04144	19	269	0.0394242	RAB11FIP2|HSPA8|HSPA2|DNM3|RAB11FIP5|WWP1|KIF5B|PDCD6IP|ZFYVE16|SH3GLB1|PARD6A|PARD6B|CHMP2B|VPS4A|ARFGEF2|WIPF3|GBF1|AP2B1|HSPA1L
Phosphonate and phosphinate metabolism	oas00440	2	6	0.0425757	PCYT1A|PCYT2
