# Supplementary material for: Proteome Informatics in Tibetan Sheep (Ovis aries) Testes Suggest the Crucial Proteins Related to Development and Functionality
Source: Front Vet Sci. 2022 Jul 15;9:923789. doi: 10.3389/fvets.2022.923789 (PMC9334778; doi:10.3389/fvets.2022.923789)
Supplement: Supplementary file 8 [file Table_8.XLSX]

## Sheet: Sheet1
Table S8 KEGG pathways significantly enriched by the differentially abundant proteins in cluster 3.
Catergory	ID	Input number	Background number	P-Value	Genes
Axon guidance	oas04360	15	191	1.48886e-07	PLXNB2|CFL1|SSH1|FYN|CAMK2B|PAK1|PLCG2|ROCK2|PIK3R1|RGS3|PPP3CA|RHOA|GNAI1|NRP1|KRAS
Fc gamma R-mediated phagocytosis	oas04666	10	94	1.48202e-06	INPP5D|CFL1|CRKL|AKT1|ARPC1A|ARF6|PLCG2|PIK3R1|PAK1|ASAP2
Platelet activation	oas04611	11	127	2.8635e-06	AKT1|FYN|ROCK2|MAPK14|PLCG2|PIK3R1|LCP2|RHOA|FGA|FGB|GNAI1
C-type lectin receptor signaling pathway	oas04625	10	112	6.31727e-06	AKT1|IRF9|CASP8|MAPK14|PLCG2|PIK3R1|PPP3CA|RHOA|PAK1|KRAS
Fc epsilon RI signaling pathway	oas04664	8	67	7.73969e-06	INPP5D|AKT1|FYN|MAPK14|PLCG2|PIK3R1|LCP2|KRAS
Mismatch repair	oas03430	5	23	3.29227e-05	PCNA|MSH2|MSH3|RPA3|MLH1
VEGF signaling pathway	oas04370	7	60	3.30818e-05	AKT1|MAPK14|PLCG2|PIK3R1|PPP3CA|MAPKAPK3|KRAS
Pathways in cancer	oas05200	21	551	3.80599e-05	GNAI1|PDGFRB|CRKL|AKT1|ROCK2|MSH2|MSH3|CAMK2B|CCDC6|MLH1|NQO1|PLCG2|RXRB|TPR|PIK3R1|CASP8|RHOA|LPAR1|SLC2A1|APAF1|KRAS
T cell receptor signaling pathway	oas04660	9	112	3.98409e-05	FYN|MAPK14|AKT1|PIK3R1|LCP2|PPP3CA|RHOA|PAK1|KRAS
ErbB signaling pathway	oas04012	8	89	5.12868e-05	CRKL|AKT1|CAMK2B|PLCG2|EIF4EBP1|PIK3R1|PAK1|KRAS
Human T-cell leukemia virus 1 infection	oas05166	13	246	5.56185e-05	FDPS|DQA|TBP|SLC2A1|AKT1|ITGAL|CANX|PIK3R1|PPP3CA|VAC14|NRP1|ANAPC7|KRAS
Phospholipase D signaling pathway	oas04072	10	148	5.97404e-05	PDGFRB|AKT1|FYN|ARF6|PLCG2|PIK3R1|CYTH1|RHOA|LPAR1|KRAS
Central carbon metabolism in cancer	oas05230	7	68	6.88612e-05	PDGFRB|SIRT6|SLC2A1|AKT1|PIK3R1|GLS|KRAS
Regulation of actin cytoskeleton	oas04810	12	219	7.71496e-05	PDGFRB|CFL1|CRKL|ARPC1A|ROCK2|ITGAL|PIK3R1|SSH1|RHOA|LPAR1|PAK1|KRAS
Spliceosome	oas03040	10	155	8.59023e-05	SRSF6|U2AF1|SLU7|PRPF8|RBM22|HNRNPM|SF3A2|THOC1|SART1|SNRPE
Sphingolipid signaling pathway	oas04071	9	126	9.34989e-05	FYN|ROCK2|MAPK14|AKT1|SPTLC2|PIK3R1|RHOA|KRAS|GNAI1
Glioma	oas05214	7	76	0.000131391	PDGFRB|AKT1|CAMK1|CAMK2B|PLCG2|PIK3R1|KRAS
RNA transport	oas03013	10	178	0.000249858	NUP62|NUP133|NUP54|RPP30|NUP85|NDC1|EIF4EBP1|TPR|THOC1|THOC5
Rap1 signaling pathway	oas04015	11	215	0.000267978	PDGFRB|CRKL|MAPK14|AKT1|ITGAL|PIK3R1|LCP2|RHOA|LPAR1|KRAS|GNAI1
Platinum drug resistance	oas01524	7	88	0.000304715	MSH2|MSH3|CASP8|AKT1|MLH1|PIK3R1|APAF1
Colorectal cancer	oas05210	7	92	0.000392138	MSH2|MSH3|MLH1|AKT1|PIK3R1|RHOA|KRAS
Neurotrophin signaling pathway	oas04722	8	125	0.00045761	CRKL|AKT1|CAMK2B|MAPK14|PLCG2|PIK3R1|RHOA|KRAS
Renal cell carcinoma	oas05211	6	73	0.000698455	CRKL|SLC2A1|AKT1|PIK3R1|PAK1|KRAS
Osteoclast differentiation	oas04380	8	134	0.000705905	AKT1|IRF9|FYN|MAPK14|PLCG2|PIK3R1|PPP3CA|LCP2
Epstein-Barr virus infection	oas05169	11	245	0.000761704	AKT1|IRF9|NEDD4|CASP8|MAPK14|PLCG2|ITGAL|DQA|PIK3R1|CD58|APAF1
Human immunodeficiency virus 1 infection	oas05170	11	249	0.000864492	CFL1|CRKL|AKT1|CASP8|MAPK14|PLCG2|PIK3R1|PPP3CA|KRAS|PAK1|GNAI1
Glucagon signaling pathway	oas04922	7	108	0.000961183	PRKAB1|SLC2A1|GYS1|AKT1|CAMK2B|PPP3CA|PPP4R3B
B cell receptor signaling pathway	oas04662	6	78	0.000965619	INPP5D|AKT1|PLCG2|PIK3R1|PPP3CA|KRAS
Yersinia infection	oas05135	8	141	0.000965924	CRKL|ARF6|ROCK2|MAPK14|AKT1|PIK3R1|LCP2|RHOA
Proteoglycans in cancer	oas05205	10	215	0.00101448	AKT1|ROCK2|MAPK14|PLCG2|ANK1|CAMK2B|PIK3R1|RHOA|PAK1|KRAS
Human cytomegalovirus infection	oas05163	11	255	0.00104003	CRKL|CASP8|MAPK14|AKT1|EIF4EBP1|ROCK2|PIK3R1|PPP3CA|RHOA|KRAS|GNAI1
Natural killer cell mediated cytotoxicity	oas04650	8	147	0.0012453	FYN|PLCG2|ITGAL|PIK3R1|LCP2|PPP3CA|PAK1|KRAS
EGFR tyrosine kinase inhibitor resistance	oas01521	6	83	0.00130517	PDGFRB|AKT1|PLCG2|EIF4EBP1|PIK3R1|KRAS
RNA degradation	oas03018	6	83	0.00130517	DDX6|EXOSC9|CNOT3|EXOSC3|EXOSC1|EXOSC7
Leukocyte transendothelial migration	oas04670	7	117	0.00149032	ROCK2|MAPK14|PLCG2|ITGAL|PIK3R1|RHOA|GNAI1
Oxytocin signaling pathway	oas04921	8	154	0.00164879	PRKAB1|CAMK1|CAMK2B|ROCK2|PPP3CA|RHOA|KRAS|GNAI1
Thyroid hormone signaling pathway	oas04919	7	121	0.00178812	AKT1|RXRB|PLCG2|MED14|SLC2A1|PIK3R1|KRAS
Ribosome biogenesis in eukaryotes	oas03008	6	90	0.00192517	WDR3|RPP30|RCL1|GTPBP4|NOL6|WDR75
Progesterone-mediated oocyte maturation	oas04914	6	91	0.00202927	MAPK14|AKT1|PIK3R1|KRAS|ANAPC7|GNAI1
Non-small cell lung cancer	oas05223	5	66	0.0027192	PLCG2|AKT1|PIK3R1|RXRB|KRAS
Thyroid cancer	oas05216	4	41	0.00312653	CCDC6|TPR|RXRB|KRAS
Tuberculosis	oas05152	9	212	0.00321918	RFX5|CASP8|MAPK14|AKT1|CAMK2B|PPP3CA|RHOA|APAF1|DQA
Adipocytokine signaling pathway	oas04920	5	73	0.00408528	AKT1|ACSL1|RXRB|SLC2A1|PRKAB1
Tight junction	oas04530	8	181	0.00425497	RAB8B|PCNA|LLGL2|PRKAB1|NEDD4|ROCK2|CGNL1|RHOA
Hepatocellular carcinoma	oas05225	8	184	0.0046741	SMARCB1|PIK3R1|AKT1|NQO1|PLCG2|SMARCD1|BRD7|KRAS
Endocytosis	oas04144	10	269	0.00481841	RAB35|RBSN|RUFY1|ARPC1A|NEDD4|ARF6|CYTH1|RHOA|SH3GL1|ASAP2
Insulin signaling pathway	oas04910	7	146	0.00482553	CRKL|PRKAB1|GYS1|AKT1|EIF4EBP1|PIK3R1|KRAS
Bacterial invasion of epithelial cells	oas05100	5	77	0.00505535	RHOA|ARPC1A|SEPT1|PIK3R1|CRKL
Cholinergic synapse	oas04725	6	111	0.00513845	FYN|CAMK2B|AKT1|PIK3R1|KRAS|GNAI1
Chemokine signaling pathway	oas04062	8	188	0.0052814	CRKL|ROCK2|AKT1|PIK3R1|RHOA|KRAS|PAK1|GNAI1
HIF-1 signaling pathway	oas04066	6	113	0.00557578	AKT1|SLC2A1|PLCG2|EIF4EBP1|CAMK2B|PIK3R1
Adrenergic signaling in cardiomyocytes	oas04261	7	154	0.00634223	TPM4|CAMK2B|MAPK14|AKT1|MYL3|ATP2B2|GNAI1
cAMP signaling pathway	oas04024	9	242	0.00729563	CAMK2B|AKT1|ROCK2|PIK3R1|FSHR|RHOA|ATP2B2|PAK1|GNAI1
Ras signaling pathway	oas04014	9	242	0.00729563	PDGFRB|AKT1|ARF6|PLCG2|PIK3R1|RHOA|RASAL2|PAK1|KRAS
mTOR signaling pathway	oas04150	7	160	0.00769391	RRAGA|AKT1|EIF4EBP1|PIK3R1|RHOA|LAMTOR2|KRAS
Amyotrophic lateral sclerosis (ALS)	oas05014	4	56	0.00874271	MAPK14|PPP3CA|TOMM40|APAF1
Focal adhesion	oas04510	8	208	0.00926567	PDGFRB|CRKL|FYN|ROCK2|AKT1|PIK3R1|RHOA|PAK1
Longevity regulating pathway	oas04211	5	90	0.00932399	AKT1|PRKAB1|EIF4EBP1|PIK3R1|KRAS
PD-L1 expression and PD-1 checkpoint pathway in cancer	oas05235	5	92	0.0101491	MAPK14|PPP3CA|AKT1|PIK3R1|KRAS
Endometrial cancer	oas05213	4	59	0.0103501	AKT1|PIK3R1|MLH1|KRAS
Kaposi sarcoma-associated herpesvirus infection	oas05167	8	217	0.011653	AKT1|IRF9|CASP8|MAPK14|PLCG2|PIK3R1|PPP3CA|KRAS
Longevity regulating pathway - multiple species	oas04213	4	63	0.0127742	AKT1|PRKAB1|PIK3R1|KRAS
Choline metabolism in cancer	oas05231	5	101	0.0144827	PDGFRB|AKT1|EIF4EBP1|PIK3R1|KRAS
Hepatitis B	oas05161	7	183	0.0148868	PCNA|CASP8|MAPK14|AKT1|PIK3R1|APAF1|KRAS
DNA replication	oas03030	3	36	0.0155003	PCNA|RNASEH2A|RPA3
Acute myeloid leukemia	oas05221	4	67	0.0155331	AKT1|EIF4EBP1|PIK3R1|KRAS
Melanoma	oas05218	4	72	0.019473	PDGFRB|AKT1|PIK3R1|KRAS
AGE-RAGE signaling pathway in diabetic complications	oas04933	5	111	0.0205856	MAPK14|PLCG2|AKT1|PIK3R1|KRAS
Insulin resistance	oas04931	5	111	0.0205856	GYS1|AKT1|PIK3R1|SLC2A1|PRKAB1
Influenza A	oas05164	7	198	0.0215999	FDPS|IRF9|CASP8|AKT1|DQA|PIK3R1|APAF1
Apoptosis	oas04210	6	154	0.0216475	CASP6|CASP8|AKT1|PIK3R1|APAF1|KRAS
Inositol phosphate metabolism	oas00562	4	76	0.0230311	PLCG2|INPP5B|MINPP1|INPP5D
Thermogenesis	oas04714	8	251	0.0248307	SMARCB1|SIRT6|PRKAB1|ACSL1|MAPK14|NDUFAF4|SMARCD1|KRAS
Chagas disease (American trypanosomiasis)	oas05142	5	118	0.0257289	MAPK14|AKT1|PIK3R1|CASP8|GNAI1
Chronic myeloid leukemia	oas05220	4	79	0.0259424	AKT1|PIK3R1|CRKL|KRAS
Viral myocarditis	oas05416	4	81	0.0280005	ITGAL|FYN|DQA|CASP8
Nucleotide excision repair	oas03420	3	46	0.028332	PCNA|RPA3|CDK7
Ribosome	oas03010	8	258	0.0284804	RPS17|MRPS5|RPS27A|RPL18A|MRPS18A|RPL22|RPS5|RPL10A
Pertussis	oas05133	4	82	0.029065	MAPK14|RHOA|CFL1|GNAI1
One carbon pool by folate	oas00670	2	18	0.0293217	MTHFR|ALDH1L2
Basal transcription factors	oas03022	3	48	0.0314055	TBP|TAF4|CDK7
AMPK signaling pathway	oas04152	5	125	0.0316292	GYS1|AKT1|EIF4EBP1|PIK3R1|PRKAB1
Cellular senescence	oas04218	6	169	0.031705	MAPK14|AKT1|EIF4EBP1|PIK3R1|PPP3CA|KRAS
cGMP-PKG signaling pathway	oas04022	6	171	0.0332415	ROCK2|AKT1|PPP3CA|RHOA|ATP2B2|GNAI1
Toxoplasmosis	oas05145	5	127	0.0334579	MAPK14|AKT1|DQA|CASP8|GNAI1
Dopaminergic synapse	oas04728	5	132	0.0383127	MAPK14|PPP3CA|AKT1|CAMK2B|GNAI1
Prolactin signaling pathway	oas04917	4	90	0.0384399	MAPK14|AKT1|PIK3R1|KRAS
Hepatitis C	oas05160	6	178	0.0389961	IRF9|CASP8|AKT1|PIK3R1|APAF1|KRAS
Gap junction	oas04540	4	91	0.0397197	GNAI1|PDGFRB|LPAR1|KRAS
Terpenoid backbone biosynthesis	oas00900	2	22	0.041124	FDPS|GGPS1
Relaxin signaling pathway	oas04926	5	135	0.0414217	MAPK14|AKT1|GNAI1|PIK3R1|KRAS
Estrogen signaling pathway	oas04915	5	138	0.044679	AKT1|GNAI1|PIK3R1|KRT24|KRAS
FoxO signaling pathway	oas04068	5	138	0.044679	MAPK14|AKT1|PRKAB1|PIK3R1|KRAS
Apelin signaling pathway	oas04371	5	138	0.044679	AKT1|GNAI1|MYL3|PRKAB1|KRAS
Regulation of lipolysis in adipocytes	oas04923	3	56	0.045359	AKT1|PIK3R1|GNAI1
Endocrine resistance	oas01522	4	96	0.0464795	MAPK14|AKT1|PIK3R1|KRAS
Glycosaminoglycan biosynthesis - heparan sulfate / heparin	oas00534	2	24	0.0475851	HS2ST1|HS6ST2
Prostate cancer	oas05215	4	97	0.0479036	PDGFRB|AKT1|PIK3R1|KRAS
