# Supplementary material for: Proteome Informatics in Tibetan Sheep (Ovis aries) Testes Suggest the Crucial Proteins Related to Development and Functionality
Source: Front Vet Sci. 2022 Jul 15;9:923789. doi: 10.3389/fvets.2022.923789 (PMC9334778; doi:10.3389/fvets.2022.923789)
Supplement: Supplementary file 9 [file Table_9.XLSX]

## Sheet: Sheet1
Table S9 KEGG pathways significantly enriched by the differentially abundant proteins in cluster 4.
Catergory	ID	Input number	Background number	P-Value	Genes
Regulation of actin cytoskeleton	oas04810	47	219	2.69218e-18	NCKAP1L|CYFIP1|ACTG1|CYFIP2|TMSB4X|ITGA1|ITGA4|ITGA5|ITGA6|BRK1|MSN|MAP2K1|ARAF|RAC2|IQGAP1|NCKAP1|GSN|ARHGEF1|PPP1R12A|PXN|PIP4K2A|MRCL3|PIP4K2B|ITGB1|ACTN1|ITGB2|ITGB5|RAC3|ARPC3|ARPC2|RDX|ARPC5|ARPC4|WAS|ACTB|FGF1|F2|FN1|ACTN4|ARPC1B|KNG1|MYLK|EZR|GNA13|EGFR|CDC42|SCIN
Focal adhesion	oas04510	42	208	1.10115e-15	ACTG1|MAP2K1|ITGA1|ITGA4|RAP1B|ITGA6|CTNNB1|AKT2|LAMB1|RAC2|COL2A1|RAC3|TLN2|PPP1R12A|MRCL3|PXN|ITGB1|LAMA2|ITGB5|SHC1|PRKCA|EGFR|ITGA5|COL4A6|COL4A5|COL4A4|COL4A3|COL4A1|HGF|LAMC3|VASP|ACTN1|FN1|ACTN4|MYLK|PTEN|GRB2|COL1A2|ACTB|COL6A2|COL6A5|CDC42
Bacterial invasion of epithelial cells	oas05100	21	77	1.47321e-10	ITGB1|SHC1|FN1|ARPC3|ARPC1B|GAB1|ITGA5|ARPC5|ARPC4|CTNNB1|ACTG1|SEPT8|ARPC2|HCLS1|PXN|ACTB|CDC42|WAS|CTNNA1|ELMO2|SEPT2
Human papillomavirus infection	oas05165	46	376	3.56765e-10	HDAC1|HDAC2|ITGA1|ITGA4|ITGA5|ITGA6|MX1|CTNNB1|LAMB1|AKT2|CDKN1B|COL2A1|DLG1|STAT2|TLR3|RBPJ|ISG15|PXN|JAK1|RELA|ITGB1|LAMA2|ITGB5|EGFR|FADD|CREB1|COL4A6|COL4A5|COL4A4|COL4A3|COL4A1|LAMC3|UBR4|FN1|LLGL1|EIF2AK2|MAP2K1|PTEN|GRB2|COL1A2|CDK6|PPP2R5D|COL6A2|COL6A5|CREBBP|CDC42
ECM-receptor interaction	oas04512	21	96	4.50426e-09	ITGB1|LAMA2|ITGB5|COL4A1|FN1|COL1A2|CD47|ITGA4|ITGA5|ITGA6|NPNT|COL4A6|COL4A5|COL4A4|COL4A3|COL2A1|ITGA1|LAMB1|LAMC3|COL6A2|COL6A5
Leukocyte transendothelial migration	oas04670	23	117	4.98953e-09	ACTG1|ITGA4|RAP1B|MAPK14|MSN|CTNND1|GNAI2|GNAI3|PXN|MRCL3|ITGB1|ITGB2|RAC2|PRKCA|VASP|CTNNA1|CTNNB1|ACTN1|CD99|ACTN4|EZR|ACTB|CDC42
Proteoglycans in cancer	oas05205	31	215	9.25003e-09	TIMP3|ACTG1|EGFR|ITGA5|GAB1|CTNNB1|MSN|AKT2|ARAF|ARHGEF1|LUM|DCN|STAT3|IQGAP1|PXN|HCLS1|PPP1R12A|ITGB1|ITGB5|PRKCA|RDX|HGF|PTPN6|MAPK14|FN1|RPS6|MAP2K1|EZR|GRB2|ACTB|CDC42
Adherens junction	oas04520	18	72	9.61684e-09	ACTN1|RAC2|RAC3|ACTN4|SMAD4|EGFR|SSX2IP|SMAD2|CTNNA1|CTNNB1|PTPN6|ACTG1|CTNND1|ACTB|WAS|IQGAP1|CREBBP|CDC42
Pathways in cancer	oas05200	53	551	3.5451e-08	HDAC1|HDAC2|SMAD4|CDKN1B|EGFR|SMAD2|CTNNB1|AKT2|ARAF|LAMB1|AGT|GNAI2|GNAI3|STAT6|STAT3|STAT2|BID|ARHGEF1|JAK1|RELA|ITGB1|LAMA2|RAC2|RAC3|PRKCA|GNB4|FADD|EGLN1|GNB2|APPL1|COL4A5|COL4A4|COL4A3|ITGA6|COL4A1|HGF|LAMC3|CTNNA1|FGF1|F2|RPS6KA5|FN1|COL4A6|KNG1|MAP2K1|PTEN|GRB2|GNA13|CDK6|CTBP1|CTBP2|CREBBP|CDC42
Ribosome	oas03010	33	258	4.23705e-08	RPS13|RPL36A|RPS11|RPS10|RPS16|RPL23A|RPL9|RPLP2|RPL4|RPL3|RPS15A|RPS7|RPS6|RPS3|RPL36AL|RPS9|RPS8|RPL7A|RPS26|RPL27A|MRPL10|RPS24|RPS25|MRPS9|RPS21|RPL14|RPL10|RPL11|RPL12|RPL13|RPL18|RPL19|RPL30
Relaxin signaling pathway	oas04926	22	135	2.00506e-07	EGFR|SMAD2|MAPK14|MAP2K1|ARRB2|COL3A1|GNAI2|GNAI3|RELA|SHC1|PRKCA|GNB4|CREB1|GNB2|COL4A6|COL4A5|COL4A4|COL4A3|COL4A1|AKT2|GRB2|COL1A2
PI3K-Akt signaling pathway	oas04151	41	398	2.44574e-07	ITGA1|ITGA4|ITGA5|ITGA6|FOXO3|RPS6|AKT2|CRTC2|NGFR|CDKN1B|COL2A1|NTRK2|YWHAH|JAK1|RELA|ITGB1|LAMA2|ITGB5|PRKCA|GNB4|CREB1|GNB2|COL4A6|COL4A5|COL4A4|COL4A3|COL4A1|HGF|LAMC3|FGF1|FN1|LAMB1|MAP2K1|PTEN|GRB2|COL1A2|CDK6|PPP2R5D|EGFR|COL6A2|COL6A5
Platelet activation	oas04611	21	127	3.04677e-07	ITGB1|F2|FGG|ACTG1|ACTB|TLN2|MYLK|RAP1B|MAPK14|ARHGEF1|AKT2|PRKG1|COL1A2|GNA13|COL3A1|VASP|FCER1G|GNAI2|GNAI3|MRCL3|PPP1R12A
Fc gamma R-mediated phagocytosis	oas04666	18	94	3.21423e-07	MARCKS|RAC2|PRKCA|ARPC1B|ARPC3|MAP2K1|ARPC5|ARPC4|DOCK2|AKT2|CDC42|PTPRC|ARPC2|WAS|VASP|SCIN|BIN1|GSN
Tight junction	oas04530	25	181	5.06548e-07	MYH10|CD1D|SYNPO|ACTG1|PRKAG2|MSN|GATA4|DLG1|MYH9|HCLS1|MRCL3|ITGB1|RDX|VASP|WAS|ACTN1|LLGL1|ACTN4|EZR|CDC42|ACTB|MYL6B|ACTR3|ACTR2|AMOT
Yersinia infection	oas05135	21	141	1.39012e-06	ITGB1|RPS6KA1|RAC2|RAC3|FN1|ACTG1|WAS|ITGA4|ITGA5|MAP2K1|ACTR2|MAPK14|AKT2|ACTB|MAP2K6|PXN|RELA|ARHGEF1|ACTR3|LCK|CDC42
Amoebiasis	oas05146	17	96	1.75798e-06	ACTN1|ITGB2|COL4A3|FN1|HSPB1|PRKCA|ACTN4|LAMA2|COL4A6|COL4A5|COL4A4|COL1A2|COL4A1|LAMC3|LAMB1|COL3A1|RELA
Human cytomegalovirus infection	oas05163	29	255	2.39587e-06	TAP1|TAP2|EGFR|MAP2K1|CTNNB1|B2M|MAP2K6|GNAI2|GNAI3|STAT3|BID|ARHGEF1|PXN|FADD|RELA|RAC2|RAC3|PRKCA|GNB4|JAK1|CREB1|GNB2|MAPK14|AKT2|TAPBP|GRB2|GNA13|CDK6|PPP3CB
AGE-RAGE signaling pathway in diabetic complications	oas04933	18	111	2.68276e-06	STAT3|FN1|COL4A6|PRKCA|CDKN1B|COL4A5|SMAD2|MAPK14|SMAD4|AKT2|COL4A4|COL1A2|COL4A3|COL4A1|COL3A1|RELA|AGT|CDC42
Protein digestion and absorption	oas04974	19	123	2.7085e-06	COL15A1|COL6A2|COL4A3|COL11A1|COL4A4|COL18A1|COL2A1|CPB2|ATP1B1|COL4A6|COL4A5|COL5A1|COL1A2|COL4A1|SLC1A5|COL3A1|SLC15A1|COL6A5|COL12A1
Small cell lung cancer	oas05222	17	100	2.87289e-06	COL4A1|ITGB1|LAMA2|FHIT|FN1|PTEN|CDKN1B|COL4A5|ITGA6|COL4A6|AKT2|COL4A4|COL4A3|CDK6|LAMB1|LAMC3|RELA
Metabolic pathways	oas01100	101	1540	3.24066e-06	FHIT|P4HA1|SGPL1|AHCYL1|DCK|SELENBP1|GPX3|FIG4|PYGB|PAFAH1B3|SPTLC1|GOT2|NADK2|PIP4K2A|PIP4K2B|CRYL1|IDH2|ENPP1|APRT|GUK1|PHGDH|EHHADH|SHMT2|SHMT1|PLD4|PTEN|HSD3B1|CYP17|PDXK|ALDH3A2|PGLS|H6PD|UROD|TST|ECHS1|HDDC3|TKT|GMDS|PDE5A|PGM1|BLVRB|ADSSL1|GALNT1|ETHE1|HADH|MTHFD1|ACAD8|MOGS|GPX1|MAOA|GPX7|GPX8|GANAB|APIP|NDUFV3|BDH2|MPST|TECR|GALNT2|NMNAT1|UGDH|SEPHS1|ENO1|ALDH7A1|FADS1|GALM|CMBL|DLST|GST…
MicroRNAs in cancer	oas05206	24	198	6.58528e-06	TIMP3|CDKN1B|EGFR|ITGA5|MAP2K1|STAT3|MARCKS|SHC1|PRKCA|RDX|IGF2BP1|ZEB1|FSCN1|ZEB2|UBE2I|RPS6KA5|EZR|VIM|PTEN|GRB2|CDK6|HNRNPK|ABCC1|CREBBP
Neurotrophin signaling pathway	oas04722	18	125	1.16788e-05	RPS6KA1|SHC1|MAP2K1|MAGED1|RAP1B|NTRK2|GAB1|FOXO3|AKT2|GRB2|ARHGDIB|NGFR|MAP2K5|ARHGDIA|RELA|CDC42|MAPK14|RPS6KA5
Sphingolipid signaling pathway	oas04071	18	126	1.28694e-05	SGPL1|RAC2|RAC3|PRKCA|BID|KNG1|FCER1G|MAP2K1|ABCC1|MAPK14|PTEN|AKT2|GNA13|SPTLC1|PPP2R5D|RELA|GNAI2|GNAI3
Carbon metabolism	oas01200	18	127	1.41676e-05	ENO1|DLST|TALDO1|PGLS|TKT|GLUD1|HIBCH|ECHS1|ALDH6A1|ESD|MDH2|PHGDH|IDH2|GOT2|EHHADH|SHMT2|SHMT1|H6PD
Sulfur metabolism	oas00920	6	10	1.95044e-05	PAPSS1|PAPSS2|SELENBP1|MPST|TST|ETHE1
Rap1 signaling pathway	oas04015	24	215	2.27542e-05	EVL|ACTG1|EGFR|RAP1B|MAPK14|MAP2K1|NGFR|CTNND1|GNAI2|GNAI3|TLN2|ITGB1|ITGB2|RAC2|RAC3|PRKCA|HGF|VASP|FGF1|CTNNB1|AKT2|ACTB|CDC42|MAP2K6
EGFR tyrosine kinase inhibitor resistance	oas01521	14	83	2.29283e-05	STAT3|SHC1|PTEN|PRKCA|EGFR|MAP2K1|GAB1|FOXO3|RPS6|AKT2|GRB2|ARAF|JAK1|HGF
Antigen processing and presentation	oas04612	15	96	2.63794e-05	CD74|NFYC|TAP2|LGMN|OVAR-DRB1|TAP1|PSME2|HSPA1A|CREB1|PSME1|TAPBP|NFYB|B2M|DQB|NFYA
Pancreatic cancer	oas05212	13	75	3.46681e-05	STAT3|RAC3|SMAD4|EGFR|MAP2K1|SMAD2|AKT2|ARAF|CDK6|JAK1|RAC2|RELA|CDC42
Arrhythmogenic right ventricular cardiomyopathy (ARVC)	oas05412	13	76	3.91703e-05	ITGB1|LAMA2|ITGB5|ACTG1|ACTB|ITGA1|DES|ITGA4|ITGA5|ITGA6|CTNNB1|LMNA|CTNNA1
Endocytosis	oas04144	27	269	4.02254e-05	SNX2|SNX5|EGFR|SMAD2|HSPA1A|ARRB2|DAB2|STAM|BIN1|SH3GL2|SNX12|ARAP1|VPS25|ARF5|RAB10|ARPC3|ARPC2|SH3GLB2|ARPC4|SNF8|MVB12B|EPN2|WAS|ARPC5|VPS36|ARPC1B|CDC42
Ribosome biogenesis in eukaryotes	oas03008	14	90	5.06851e-05	GNL3|WDR43|NOP58|NOP10|NOP56|UTP14A|UTP15|NHP2|SNU13|EMG1|DKC1|PWP2|FBL|GAR1
Hepatocellular carcinoma	oas05225	21	184	5.40886e-05	SMARCC2|SHC1|PTEN|PRKCA|ARID1B|ARID1A|EGFR|MAP2K1|SMAD2|GAB1|CTNNB1|SMAD4|AKT2|GRB2|ARAF|SMARCE1|CDK6|HGF|SMARCA2|ACTB|ACTG1
Chronic myeloid leukemia	oas05220	13	79	5.58717e-05	HDAC1|HDAC2|SHC1|SMAD4|CDKN1B|MAP2K1|AKT2|GRB2|ARAF|CDK6|CTBP1|CTBP2|RELA
Hypertrophic cardiomyopathy (HCM)	oas05410	14	92	6.2711e-05	ITGB1|LAMA2|DES|ITGB5|ACTG1|ITGA1|PRKAG2|ITGA4|ITGA5|ITGA6|ACTC1|LMNA|AGT|ACTB
Protein processing in endoplasmic reticulum	oas04141	20	172	6.3835e-05	UBE4B|GANAB|EIF2AK2|RAD23B|RRBP1|UBQLN2|SEC13|PDIA4|CRYAB|SSR4|SEC24D|HSPA1A|SSR3|SEC24A|SEC31A|CAPN1|MOGS|SAR1B|SEC61A1|CKAP4
Influenza A	oas05164	21	198	0.000139242	RELA|STAT2|ACTB|OVAR-DRB1|PRKCA|TRIM25|BID|FADD|SLC25A6|MAP2K1|MX1|TLR3|AKT2|CDK6|JAK1|VDAC1|EIF2AK2|DQB|ADAR|CREBBP|ACTG1
Toxoplasmosis	oas05145	16	127	0.000146114	ITGB1|LAMA2|STAT3|OVAR-DRB1|HSPA1A|ITGA6|MAPK14|AKT2|MAP2K6|DQB|JAK1|LAMB1|LAMC3|RELA|GNAI2|GNAI3
cGMP-PKG signaling pathway	oas04022	19	171	0.00016522	PPP3CB|GATA4|MAP2K1|KNG1|MYLK|CREB1|SLC25A6|VASP|ATP1B1|AKT2|PRKG1|GNA13|ATP2B1|VDAC1|GTF2I|GNAI2|GNAI3|PDE5A|PPP1R12A
Complement and coagulation cascades	oas04610	13	90	0.000180815	C1QC|F2|ITGB2|F9|CFD|KNG1|CFB|CPB2|SERPING1|PROS1|C2|FGG|SERPIND1
Chemokine signaling pathway	oas04062	20	188	0.000191542	STAT3|RAC3|DOCK2|GNB4|RAP1B|MAP2K1|GNB2|FOXO3|AKT2|GRB2|ARRB2|PXN|WAS|STAT2|RELA|CDC42|GNAI2|GNAI3|RAC2|SHC1
Dilated cardiomyopathy (DCM)	oas05414	13	95	0.000291068	ITGB1|LAMA2|ITGB5|ACTG1|ITGA1|DES|ITGA4|ITGA5|ITGA6|ACTC1|LMNA|AGT|ACTB
Tuberculosis	oas05152	21	212	0.000326365	CD74|LBP|MRC2|ITGB2|RELA|OVAR-DRB1|LSP1|FADD|FCER1G|CREB1|NFYC|NFYB|AKT2|CORO1A|MAPK14|DQB|JAK1|PPP3CB|BID|CREBBP|NFYA
Viral carcinogenesis	oas05203	23	244	0.000334368	HDAC1|HDAC2|HDAC8|CDKN1B|GSN|DLG1|STAT3|RBPJ|YWHAH|HNRNPK|PXN|JAK1|RELA|CREB1|UBR4|ACTN1|ACTN4|EIF2AK2|GRB2|CDK6|CDC42|CREBBP|SCIN
Epstein-Barr virus infection	oas05169	23	245	0.000352622	HDAC1|TAP1|HDAC2|OVAR-DRB1|CDKN1B|MAPK14|B2M|TAP2|MAP2K6|STAT3|STAT2|BID|ISG15|FADD|RELA|JAK1|DQB|EIF2AK2|AKT2|VIM|TAPBP|CDK6|RBPJ
beta-Alanine metabolism	oas00410	8	38	0.000356505	DPYD|ALDH3A2|DPYS|ECHS1|ALDH6A1|ALDH7A1|EHHADH|HIBCH
VEGF signaling pathway	oas04370	10	60	0.000361006	RAC2|RAC3|HSPB1|PRKCA|MAP2K1|MAPK14|AKT2|PXN|PPP3CB|CDC42
Hepatitis B	oas05161	19	183	0.000362126	STAT6|STAT3|STAT2|TLR3|PRKCA|BID|FADD|MAP2K1|SMAD2|MAPK14|SMAD4|AKT2|GRB2|ARAF|CREB1|JAK1|RELA|CREBBP|MAP2K6
Salmonella infection	oas05132	12	88	0.000506068	LBP|ACTG1|ARPC3|ARPC1B|ARPC5|ARPC4|MAPK14|ARPC2|RELA|WAS|ACTB|CDC42
Valine, leucine and isoleucine degradation	oas00280	9	52	0.000552605	HADH|AOX1|ACAD8|ECHS1|ALDH6A1|ALDH7A1|ALDH3A2|EHHADH|HIBCH
MAPK signaling pathway	oas04010	26	305	0.000590272	EGFR|RAP1B|MAP2K1|MAPK14|AKT2|ARAF|NGFR|MAP2K5|NTRK2|RELA|RAC2|RAC3|HSPB1|PRKCA|HGF|FGF1|RPS6KA1|RPS6KA5|RASGRF2|MAP2K6|HSPA1A|GRB2|ARRB2|PPP3CB|CDC42|LAMTOR3
Cysteine and methionine metabolism	oas00270	9	53	0.000624456	APIP|MPST|MDH2|PHGDH|GOT2|AHCYL1|TST|MTAP|LDHB
RNA transport	oas03013	18	178	0.00067842	UBE2I|SAP18|NUP153|DDX39B|NUPL2|ELAC2|CYFIP2|SEC13|NUP58|NUP35|NUP37|NUP160|UPF1|NUP155|FMR1|CYFIP1|THOC7|THOC6
Hepatitis C	oas05160	18	178	0.00067842	EIF2AK2|STAT3|STAT2|CD81|BID|FADD|EGFR|AKT2|MAP2K1|MX1|CTNNB1|TLR3|YWHAH|GRB2|ARAF|CDK6|JAK1|RELA
Non-small cell lung cancer	oas05223	10	66	0.000704426	STAT3|FHIT|PRKCA|EGFR|MAP2K1|FOXO3|AKT2|GRB2|ARAF|CDK6
PD-L1 expression and PD-1 checkpoint pathway in cancer	oas05235	12	92	0.000722954	RELA|STAT3|EGFR|MAP2K1|PTPN6|MAPK14|PTEN|AKT2|MAP2K6|JAK1|PPP3CB|LCK
Human T-cell leukemia virus 1 infection	oas05166	22	246	0.000849867	OVAR-DRB1|SMAD4|MAP2K1|NFYB|CRTC3|CRTC2|VDAC1|DLG1|TLN2|JAK1|RELA|ITGB2|SLC25A6|CREB1|AKT2|SMAD2|DQB|B2M|PTEN|PPP3CB|LCK|CREBBP
Prostate cancer	oas05215	12	97	0.00109847	CDKN1B|EGFR|MAP2K1|CREB1|CTNNB1|PTEN|AKT2|GRB2|ARAF|RELA|ZEB1|CREBBP
Endometrial cancer	oas05213	9	59	0.00123294	CTNNB1|EGFR|MAP2K1|FOXO3|PTEN|AKT2|GRB2|ARAF|CTNNA1
HIF-1 signaling pathway	oas04066	13	113	0.00127295	EGLN1|STAT3|ENO1|PRKCA|CDKN1B|EGFR|MAP2K1|RPS6|AKT2|LDHB|TF|RELA|CREBBP
Hippo signaling pathway	oas04390	16	158	0.00129777	DLG1|AMH|ITGB2|ACTG1|LLGL1|SMAD4|SMAD2|CTNNB1|YWHAH|MOB1B|MOB1A|ACTB|AMOT|CTNNA1|FGF1|YAP1
Renal cell carcinoma	oas05211	10	73	0.00140665	EGLN1|RAP1B|MAP2K1|GAB1|AKT2|GRB2|ARAF|HGF|CREBBP|CDC42
Cushing syndrome	oas04934	16	161	0.00155119	CYP17|KMT2A|ASH2L|CDKN1B|EGFR|AIP|CREB1|RAP1B|CTNNB1|MAP2K1|RBBP5|CDK6|AGT|GNAI2|GNAI3|HSD3B1
Tryptophan metabolism	oas00380	8	50	0.00173761	HADH|AOX1|ALDH3A2|DLST|ECHS1|MAOA|ALDH7A1|EHHADH
Notch signaling pathway	oas04330	8	51	0.00194286	HDAC1|DTX3L|HDAC2|RBPJ|ADAM17|CTBP1|CTBP2|CREBBP
Human immunodeficiency virus 1 infection	oas05170	21	249	0.0021398	TAP1|MAPK14|TAP2|RAC2|RAC3|PRKCA|GNB4|BID|B2M|MAP2K1|GNB2|TAPBP|RELA|AKT2|CUL4B|MAP2K6|FADD|PPP3CB|GNAI2|GNAI3|PXN
Colorectal cancer	oas05210	11	92	0.00222649	RAC2|RAC3|SMAD4|EGFR|MAP2K1|SMAD2|CTNNB1|APPL1|AKT2|GRB2|ARAF
Kaposi sarcoma-associated herpesvirus infection	oas05167	19	217	0.00231313	MAPK14|EIF2AK2|STAT3|STAT2|GNB4|BID|FADD|MAP2K1|CREB1|GNB2|CTNNB1|TLR3|AKT2|MAP2K6|CDK6|JAK1|PPP3CB|RELA|CREBBP
FoxO signaling pathway	oas04068	14	138	0.00249487	MAPK14|STAT3|SMAD4|CDKN1B|PRKAG2|EGFR|MAP2K1|SMAD2|FOXO3|PTEN|AKT2|GRB2|ARAF|CREBBP
Apoptosis	oas04210	15	154	0.00255806	LMNB2|LMNB1|ACTG1|ACTB|BID|CTSC|CTSZ|MAP2K1|PARP1|AKT2|CAPN1|FADD|RELA|LMNA|CTSW
Fc epsilon RI signaling pathway	oas04664	9	67	0.00270626	FCER1G|RAC2|RAC3|PRKCA|MAP2K1|MAPK14|AKT2|GRB2|MAP2K6
Spliceosome	oas03040	15	155	0.0027074	SRSF4|SRSF7|DDX42|DDX39B|SRSF2|HNRNPA1|U2AF2|HNRNPU|PQBP1|HSPA1A|HNRNPK|SNU13|DHX15|LSM8|RBMX
Pertussis	oas05133	10	82	0.0030512	ITGB1|ITGB2|C1QC|ITGA5|MAPK14|SERPING1|C2|RELA|GNAI2|GNAI3
Lysine degradation	oas00310	9	69	0.00323421	HADH|KMT2A|ALDH3A2|PLOD3|ALDH7A1|DLST|ECHS1|KMT5C|EHHADH
Pentose phosphate pathway	oas00030	6	32	0.00323956	TALDO1|PGLS|PGM1|H6PD|TKT|DERA
Ras signaling pathway	oas04014	20	242	0.00333291	GNB2|RAC2|RAC3|RASGRF2|PRKCA|GNB4|MAP2K1|RAP1B|NTRK2|GAB1|AKT2|GRB2|EGFR|NGFR|HGF|RASAL3|CDC42|RELA|FGF1|SHC1
Cell cycle	oas04110	13	129	0.00368457	SMC1A|HDAC1|HDAC2|STAG2|CDKN1B|ORC4|STAG1|ORC2|SMAD2|SMAD4|YWHAH|CDK6|CREBBP
Nucleotide excision repair	oas03420	7	46	0.00426442	RAD23B|XPC|RPA1|RFC1|CETN2|RFC2|CUL4B
Glioma	oas05214	9	76	0.005745	SHC1|PRKCA|EGFR|MAP2K1|PTEN|AKT2|GRB2|ARAF|CDK6
Apelin signaling pathway	oas04371	13	138	0.00617709	MAP2K1|SMAD4|GNB4|PRKAG2|MYLK|SMAD2|GNB2|RPS6|AKT2|GNA13|GNAI2|GNAI3|NRF1
Leishmaniasis	oas05140	9	77	0.00620085	ITGB1|ITGB2|OVAR-DRB1|ITGA4|MAPK14|DQB|JAK1|RELA|PTPN6
B cell receptor signaling pathway	oas04662	9	78	0.00668401	RAC2|RAC3|CD81|MAP2K1|PTPN6|AKT2|GRB2|RELA|PPP3CB
Insulin resistance	oas04931	11	111	0.00808355	RPS6KA1|STAT3|OGT|PRKAG2|PYGB|CREB1|PTEN|AKT2|CRTC2|RELA|AGT
Viral myocarditis	oas05416	9	81	0.00830775	LAMA2|ITGB2|RAC2|RAC3|OVAR-DRB1|BID|DQB|ACTB|ACTG1
T cell receptor signaling pathway	oas04660	11	112	0.00857493	DLG1|RELA|MAP2K1|PTPN6|MAPK14|AKT2|GRB2|PTPRC|PPP3CB|LCK|CDC42
Gastric cancer	oas05226	14	163	0.00950057	SHC1|SMAD4|CDKN1B|EGFR|MAP2K1|SMAD2|GAB1|CTNNB1|AKT2|GRB2|ARAF|HGF|CTNNA1|FGF1
Natural killer cell mediated cytotoxicity	oas04650	13	147	0.0098576	FCER1G|ITGB2|RAC2|RAC3|PRKCA|BID|PTPN6|MAP2K1|GRB2|ARAF|PPP3CB|LCK|SHC1
Long-term potentiation	oas04720	8	69	0.0100219	PPP1R1A|RPS6KA1|PRKCA|RAP1B|MAP2K1|ARAF|PPP3CB|CREBBP
Dopaminergic synapse	oas04728	12	132	0.0106462	PPP1R1B|PRKCA|GNB4|MAOA|CREB1|GNB2|MAPK14|AKT2|PPP2R5D|PPP3CB|GNAI2|GNAI3
Choline metabolism in cancer	oas05231	10	101	0.0113262	DGKZ|SLC44A1|RAC2|RAC3|PRKCA|EGFR|MAP2K1|AKT2|GRB2|WAS
Vascular smooth muscle contraction	oas04270	12	134	0.0117955	MYL6B|PRKCA|MYLK|ARHGEF1|MAP2K1|PRKG1|GNA13|ARAF|AGT|CALD1|PPP1R14A|PPP1R12A
Measles	oas05162	14	168	0.011944	EIF2AK2|STAT3|STAT2|CDKN1B|BID|FADD|HSPA1A|MX1|MSN|AKT2|CDK6|JAK1|RELA|ADAR
Staphylococcus aureus infection	oas05150	8	72	0.0124809	ITGB2|OVAR-DRB1|C1QC|CFD|CFB|DQB|C2|FGG
Melanoma	oas05218	8	72	0.0124809	EGFR|MAP2K1|PTEN|AKT2|ARAF|CDK6|HGF|FGF1
Cellular senescence	oas04218	14	169	0.0124866	MAPK14|RELA|CAPN1|MAP2K1|SLC25A6|SMAD2|FOXO3|PTEN|AKT2|GATA4|MAP2K6|CDK6|PPP3CB|VDAC1
Long-term depression	oas04730	7	58	0.0129194	PRKCA|MAP2K1|PRKG1|GNA13|ARAF|GNAI2|GNAI3
Th17 cell differentiation	oas04659	11	120	0.0133842	STAT6|RELA|STAT3|OVAR-DRB1|SMAD4|SMAD2|MAPK14|DQB|JAK1|PPP3CB|LCK
Biosynthesis of amino acids	oas01230	8	73	0.0133912	TALDO1|IDH2|ENO1|TKT|PHGDH|GOT2|SHMT2|SHMT1
Thyroid hormone synthesis	oas04918	8	73	0.0133912	PRKCA|PDIA4|CREB1|ATP1B1|GPX1|GPX3|GPX7|GPX8
Oxytocin signaling pathway	oas04921	13	154	0.0137553	ACTG1|ACTB|PRKCA|PRKAG2|EGFR|MYLK|MAP2K1|PPP1R12A|MAP2K5|PPP3CB|MYL6B|GNAI2|GNAI3
Adrenergic signaling in cardiomyocytes	oas04261	13	154	0.0137553	PPP1R1A|RPS6KA5|PRKCA|ACTC1|CREB1|ATP1B1|MAPK14|ATP2B1|AKT2|PPP2R5D|AGT|GNAI2|GNAI3
ErbB signaling pathway	oas04012	9	89	0.0141003	SHC1|PRKCA|CDKN1B|EGFR|MAP2K1|GAB1|AKT2|GRB2|ARAF
Thyroid hormone signaling pathway	oas04919	11	121	0.0141053	HDAC1|HDAC2|ACTG1|PRKCA|MAP2K1|ATP1B1|CTNNB1|AKT2|GATA4|ACTB|CREBBP
Prolactin signaling pathway	oas04917	9	90	0.0149928	CYP17|STAT3|SHC1|MAP2K1|FOXO3|AKT2|GRB2|RELA|MAPK14
Parathyroid hormone synthesis, secretion and action	oas04928	10	106	0.015102	PRKCA|EGFR|CREB1|ARHGEF1|MAP2K1|ARAF|GNA13|ARRB2|GNAI2|GNAI3
Starch and sucrose metabolism	oas00500	5	33	0.0152435	GANC|PYGB|GBE1|PGM1|ENPP1
Fatty acid degradation	oas00071	6	47	0.0165036	HADH|ALDH3A2|ECHS1|ECI1|ALDH7A1|EHHADH
Purine metabolism	oas00230	12	141	0.0165804	PAPSS1|PAPSS2|FHIT|PGM1|ENPP1|APRT|GUK1|IMPDH1|ADSSL1|HDDC3|PDE5A|DCK
Arginine and proline metabolism	oas00330	6	48	0.0179742	SAT2|ALDH3A2|MAOA|P4HA1|ALDH7A1|GOT2
Longevity regulating pathway - multiple species	oas04213	7	63	0.018857	HDAC1|HDAC2|PRKAG2|CRYAB|HSPA1A|FOXO3|AKT2
Cocaine addiction	oas05030	6	49	0.0195322	PPP1R1B|CREB1|MAOA|RELA|GNAI2|GNAI3
Mismatch repair	oas03430	4	23	0.0195519	SSBP1|RPA1|RFC1|RFC2
Propanoate metabolism	oas00640	5	36	0.0206992	ECHS1|ALDH6A1|EHHADH|HIBCH|LDHB
Alcoholism	oas05034	16	219	0.0219102	HDAC1|HDAC2|SHC1|GNB4|MAP2K1|CREB1|GNB2|PPP1R1B|MAOA|GRB2|ARAF|NTRK2|H3F3A|HDAC8|GNAI2|GNAI3
Phospholipase D signaling pathway	oas04072	12	148	0.0226998	DGKZ|F2|SHC1|PRKCA|EGFR|FCER1G|MAP2K1|GAB1|AKT2|GRB2|GNA13|AGT
RNA degradation	oas03018	8	83	0.0253202	EXOSC10|DCPS|LSM8|ENO1|EDC3|DCP1A|EXOSC2|EXOSC5
Osteoclast differentiation	oas04380	11	134	0.026357	RELA|STAT2|MAP2K1|CREB1|MAPK14|AKT2|GRB2|MAP2K6|JAK1|PPP3CB|LCK
Central carbon metabolism in cancer	oas05230	7	68	0.0264834	SLC7A5|EGFR|MAP2K1|PTEN|AKT2|SLC1A5|LDHB
Renin-angiotensin system	oas04614	4	26	0.0278698	LNPEP|ENPEP|AGT|NLN
Necroptosis	oas04217	14	190	0.0288953	STAT6|EIF2AK2|STAT3|STAT2|BID|FADD|PARP1|GLUD1|SLC25A6|TLR3|PYGB|CAPN1|JAK1|VDAC1
Cell adhesion molecules (CAMs)	oas04514	13	173	0.030283	ITGB1|ITGB2|CD99|CD34|OVAR-DRB1|ITGA4|ITGA6|GLG1|PTPRC|DQB|CD276|CDH3|NCAM1
Th1 and Th2 cell differentiation	oas04658	9	104	0.0322243	STAT6|OVAR-DRB1|RBPJ|LCK|MAPK14|DQB|JAK1|RELA|PPP3CB
mTOR signaling pathway	oas04150	12	160	0.0368317	RPS6KA1|RRAGC|PTEN|PRKCA|SEC13|SLC7A5|MAP2K1|RPS6|AKT2|GRB2|LAMTOR4|LAMTOR3
Butanoate metabolism	oas00650	4	29	0.0380035	ECHS1|EHHADH|BDH2|HADH
Phagosome	oas04145	13	180	0.039028	TAP1|ITGB1|MRC2|TAP2|ITGB5|ACTG1|OVAR-DRB1|ITGA5|ITGB2|CORO1A|DQB|ACTB|SEC61A1
Gap junction	oas04540	8	91	0.0390941	PRKCA|EGFR|MAP2K1|GRB2|PRKG1|MAP2K5|GNAI2|GNAI3
One carbon pool by folate	oas00670	3	18	0.0462612	MTHFD1|SHMT2|SHMT1
Wnt signaling pathway	oas04310	12	168	0.0491575	RAC2|TBL1XR1|PRKCA|CTNNB1|SMAD4|GPC4|CTBP1|SERPINF1|CTBP2|PPP3CB|CREBBP|RAC3
Endocrine resistance	oas01522	8	96	0.0498509	SHC1|CDKN1B|EGFR|MAP2K1|MAPK14|AKT2|GRB2|ARAF
Circadian entrainment	oas04713	8	96	0.0498509	RPS6KA5|PRKCA|GNB4|CREB1|GNB2|PRKG1|GNAI2|GNAI3
